# Supplementary material for: Removing contaminants from databases of draft genomes
Source: PLoS Comput Biol. 2018 Jun 25;14(6):e1006277. doi: 10.1371/journal.pcbi.1006277 (PMC6034898; doi:10.1371/journal.pcbi.1006277)
Supplement: S2 Table — Each genome is listed along with their filename, sub-categories, genus, species and genome lengths pre-/post-cleaning. (XLSX) [file pcbi.1006277.s002.xlsx]

## Sheet: FullMaskingStatistics
FASTA file	Type	Genus	Species	Species/Strain	Original Length (bp)	Masked Human, Bacteria, Viral, Plant, or Contaminating Vector Sequences (bp)	Masked Vertebrate Sequences (bp)	Low-complexity Sequences (bp)	Non-Masked Genome Length (bp)
AmoebaDB-28_AastronyxisUnknown_Genome_masked_kvfinal_cleaned.fa	Amoeba	Acanthamoeba	Acanthamoeba astronyxis	Acanthamoeba astronyxis	66666593	6384576	33563	1575	60246879
AmoebaDB-28_AcastellaniiMa_Genome_masked_kvfinal_cleaned.fa	Amoeba	Acanthamoeba	Acanthamoeba castellanii	Acanthamoeba castellanii Ma	68449037	5135091	73289	1038	63239619
AmoebaDB-28_AcastellaniiNeff_Genome_masked_kvfinal_cleaned.fa	Amoeba	Acanthamoeba	Acanthamoeba castellanii	Acanthamoeba castellanii Neff	34113389	2138920	40269	615	31933585
AmoebaDB-28_AculbertsoniA1_Genome_masked_kvfinal_cleaned.fa	Amoeba	Acanthamoeba	Acanthamoeba culbertsoni	Acanthamoeba culbertsoni A1	44680091	2159400	28626	1022	42491043
AmoebaDB-28_AlenticulataPD2S_Genome_masked_kvfinal_cleaned.fa	Amoeba	Acanthamoeba	Acanthamoeba lenticulata	Acanthamoeba lenticulata PD2S	53795612	3280045	59376	1276	50454915
AmoebaDB-28_AlugdunensisL3a_Genome_masked_kvfinal_cleaned.fa	Amoeba	Acanthamoeba	Acanthamoeba lugdunensis	Acanthamoeba lugdunensis L3a	79003901	5232513	88465	1118	73681805
AmoebaDB-28_Amauritaniensis1652_Genome_masked_kvfinal_cleaned.fa	Amoeba	Acanthamoeba	Acanthamoeba mauritaniensis	Acanthamoeba mauritaniensis 1652	89313970	5984288	97924	1209	83230549
AmoebaDB-28_ApalestinensisReich_Genome_masked_kvfinal_cleaned.fa	Amoeba	Acanthamoeba	Acanthamoeba palestinensis	Acanthamoeba palestinensis Reich	67011771	3392037	58948	629	63560157
AmoebaDB-28_AquinaVil3_Genome_masked_kvfinal_cleaned.fa	Amoeba	Acanthamoeba	Acanthamoeba quina	Acanthamoeba quina Vi13	67169382	4078156	73633	1109	63016484
AmoebaDB-28_ArhysodesSingh_Genome_masked_kvfinal_cleaned.fa	Amoeba	Acanthamoeba	Acanthamoeba rhysodes	Acanthamoeba rhysodes Singh	57487272	3492238	65221	939	53928874
AmoebaDB-28_AspGalka_Genome_masked_kvfinal_cleaned.fa	Amoeba	Acanthamoeba	Acanthamoeba sp Galka	Acanthamoeba sp Galka	68698840	5211270	73184	1114	63413272
AmoebaDB-28_AspIncertaesedis_Genome_masked_kvfinal_cleaned.fa	Amoeba	Acanthamoeba	Acanthamoeba sp Incertae sedis	Acanthamoeba sp Incertae sedis	73529326	2322002	40653	551	71166120
AmoebaDB-28_AspT4b-type_Genome_masked_kvfinal_cleaned.fa	Amoeba	Acanthamoeba	Acanthamoeba sp T4b-type	Acanthamoeba sp T4b-type	73184186	8537355	72476	1117	64573238
AmoebaDB-28_AtriangularisSH621_Genome_masked_kvfinal_cleaned.fa	Amoeba	Acanthamoeba	Acanthamoeba triangularis	Acanthamoeba triangularis SH621	85176298	10783517	87097	1208	74304476
AmoebaDB-28_EdisparSAW760_Genome_masked_kvfinal_cleaned.fa	Amoeba	Entamoeba	Entamoeba dispar	Entamoeba dispar SAW 760	12636824	3520108	4332	302	9112082
AmoebaDB-28_EhistolyticaDS4_Genome_masked_kvfinal_cleaned.fa	Amoeba	Entamoeba	Entamoeba histolytica	Entamoeba histolytica DS4-868	11672322	2952675	2138	284	8717225
AmoebaDB-28_EhistolyticaHM1CA_Genome_masked_kvfinal_cleaned.fa	Amoeba	Entamoeba	Entamoeba histolytica	Entamoeba histolytica HM-1:CA	10666119	2640984	2120	318	8022697
AmoebaDB-28_EhistolyticaHM1IMSS-A_Genome_masked_kvfinal_cleaned.fa	Amoeba	Entamoeba	Entamoeba histolytica	Entamoeba histolytica HM-1:IMSS	8383337	2044433	1153	246	6337505
AmoebaDB-28_EhistolyticaHM1IMSS-B_Genome_masked_kvfinal_cleaned.fa	Amoeba	Entamoeba	Entamoeba histolytica	Entamoeba histolytica HM-1:IMSS-A	8877172	2267405	1043	213	6608511
AmoebaDB-28_EhistolyticaHM1IMSS_Genome_masked_kvfinal_cleaned.fa	Amoeba	Entamoeba	Entamoeba histolytica	Entamoeba histolytica HM-1:IMSS-B	12138088	3088873	2589	321	9046305
AmoebaDB-28_EhistolyticaHM3IMSS_Genome_masked_kvfinal_cleaned.fa	Amoeba	Entamoeba	Entamoeba histolytica	Entamoeba histolytica HM-3:IMSS	9132838	2264237	1511	424	6866666
AmoebaDB-28_EhistolyticaKU27_Genome_masked_kvfinal_cleaned.fa	Amoeba	Entamoeba	Entamoeba histolytica	Entamoeba histolytica KU27	9957796	2465700	1791	377	7489928
AmoebaDB-28_EhistolyticaKU50_Genome_masked_kvfinal_cleaned.fa	Amoeba	Entamoeba	Entamoeba histolytica	Entamoeba histolytica KU50	7571551	1831301	1052	141	5739057
AmoebaDB-28_EhistolyticaMS96_Genome_masked_kvfinal_cleaned.fa	Amoeba	Entamoeba	Entamoeba histolytica	Entamoeba histolytica MS96-3382	11241129	2869474	2011	247	8369397
AmoebaDB-28_EhistolyticaRahman_Genome_masked_kvfinal_cleaned.fa	Amoeba	Entamoeba	Entamoeba histolytica	Entamoeba histolytica Rahman	16605294	7155187	761957	286	8687864
AmoebaDB-28_EinvadensIP1_Genome_masked_kvfinal_cleaned.fa	Amoeba	Entamoeba	Entamoeba invadens	Entamoeba invadens IP1	29470529	6056194	4078	823	23409434
AmoebaDB-28_EmoshkovskiiLaredo_Genome_masked_kvfinal_cleaned.fa	Amoeba	Entamoeba	Entamoeba moshkovskii	Entamoeba moshkovskii Laredo	18211085	3520582	3376	495	14686632
AmoebaDB-28_EnuttalliP19_Genome_masked_kvfinal_cleaned.fa	Amoeba	Entamoeba	Entamoeba nuttalli	Entamoeba nuttalli P19	9479452	2415256	1007	267	7062922
AmoebaDB-28_NfowleriATCC30863_Genome_masked_kvfinal_cleaned.fa	Amoeba	Naegleria	Naegleria fowleri	Naegleria fowleri ATCC 30863	26516522	3176876	6192	250	23333204
CryptoDB-28_CveliaCCMP2878_Genome_masked_kvfinal_cleaned.fa	Crypto	Chromera	Chromera velia	Chromera velia CCMP2878	160666992	20597324	28401	4837	140036430
CryptoDB-28_CbaileyiTAMU-09Q1_Genome_masked_kvfinal_cleaned.fa	Crypto	Cryptosporidium	Cryptosporidium baileyi	Cryptosporidium baileyi TAMU-09Q1	5472409	1443418	1967	131	4026893
CryptoDB-28_Chominis37999_Genome_masked_kvfinal_cleaned.fa	Crypto	Cryptosporidium	Cryptosporidium hominis	Cryptosporidium hominis	7556383	1158812	2384	86	6395101
CryptoDB-28_ChominisTU502_new_Genome_masked_kvfinal_cleaned.fa	Crypto	Cryptosporidium	Cryptosporidium hominis	Cryptosporidium hominis isolate TU502_2012	7591489	1166997	2681	170	6421641
CryptoDB-28_ChominisTU502_Genome_masked_kvfinal_cleaned.fa	Crypto	Cryptosporidium	Cryptosporidium hominisTU502	Cryptosporidium hominis TU502	7317784	1137957	2765	234	6176828
CryptoDB-28_ChominisUKH1_Genome_masked_kvfinal_cleaned.fa	Crypto	Cryptosporidium	Cryptosporidium hominis	Cryptosporidium hominis UKH1	7616291	1166871	2741	339	6446340
CryptoDB-28_CmeleagridisUKMEL1_Genome_masked_kvfinal_cleaned.fa	Crypto	Cryptosporidium	Cryptosporidium meleagridis	Cryptosporidium meleagridis UKMEL1	7702674	1133061	1708	170	6567735
CryptoDB-28_CmurisRN66_Genome_masked_kvfinal_cleaned.fa	Crypto	Cryptosporidium	Cryptosporidium muris	Cryptosporidium muris RN66	7669809	1024014	1413	162	6644220
CryptoDB-28_CparvumIowaII_Genome_masked_kvfinal_cleaned.fa	Crypto	Cryptosporidium	Cryptosporidium parvum	Cryptosporidium parvum Iowa II	7573094	1147919	1886	232	6423057
CryptoDB-28_GniphandrodesUnknown_Genome_masked_kvfinal_cleaned.fa	Crypto	Gregarina	Gregarina niphandrodes	Gregarina niphandrodes	12893473	352930	4937	113	12535493
CryptoDB-28_VbrassicaformisCCMP3155_Genome_masked_kvfinal_cleaned.fa	Crypto	Vitrella	Vitrella brassicaformis	Vitrella brassicaformis CCMP3155	63440962	5226295	23551	941	58190175
FungiDB-28_Acapsulatus_G186AR_Genome_masked_kvfinal_cleaned.fa	Fungi	Ajellomyces	Ajellomyces capsulatus	Ajellomyces capsulatus strain G186AR	27789005	1639078	8087	546	26141294
FungiDB-28_Acapsulatus_NAm1_Genome_masked_kvfinal_cleaned.fa	Fungi	Ajellomyces	Ajellomyces capsulatus	Ajellomyces capsulatus strain NAm1	28770723	1421565	6466	484	27342208
FungiDB-28_Acandida_2VRR_Genome_masked_kvfinal_cleaned.fa	Fungi	Albugo	Albuco candida	Albuco candida 2VRR	32292028	736820	4009	213	31550986
FungiDB-28_Alaibachii_Nc14_Genome_masked_kvfinal_cleaned.fa	Fungi	Albugo	Albugo laibachii	Albugo laibachii Nc14	32250367	831789	7124	197	31411257
FungiDB-28_Amacrogynus_ATCC38327_Genome_masked_kvfinal_cleaned.fa	Fungi	Allomyces	Allomyces macrogynus	Allomyces macrogynus ATCC 38327	48422036	1731622	26795	395	46663224
FungiDB-28_Aastaci_APO3_Genome_masked_kvfinal_cleaned.fa	Fungi	Aphanomyces	Aphanomyces astaci	Aphanomyces astaci APO3	56563394	1493158	18016	403	55051817
FungiDB-28_Ainvadans_NJM9701_Genome_masked_kvfinal_cleaned.fa	Fungi	Aphanomyces	Aphanomyces invadans	Aphanomyces invadans NJM9701	41013110	461634	9501	176	40541799
FungiDB-28_Aaculeatus_ATCC16872_Genome_masked_kvfinal_cleaned.fa	Fungi	Aspergillus	Aspergillus aculeatus	Aspergillus aculeatus ATCC 16872	32379442	1142496	9719	371	31226856
FungiDB-28_Acarbonarius_ITEM5010_Genome_masked_kvfinal_cleaned.fa	Fungi	Aspergillus	Aspergillus carbonarius	Aspergillus carbonarius ITEM5010	32526869	1174556	12505	279	31339529
FungiDB-28_Aclavatus_NRRL1_Genome_masked_kvfinal_cleaned.fa	Fungi	Aspergillus	Aspergillus clavatus	Aspergillus clavatus NRRL1	25808406	1078304	9529	300	24720273
FungiDB-28_Aflavus_NRRL3357_Genome_masked_kvfinal_cleaned.fa	Fungi	Aspergillus	Aspergillus flavus	Aspergillus flavus NRRL3357	35844787	731543	7066	293	35105885
FungiDB-28_Afumigatus_Af293_Genome_masked_kvfinal_cleaned.fa	Fungi	Aspergillus	Aspergillus fumigatus	Aspergillus fumigatus Af293	28142648	509429	7991	218	27625010
FungiDB-28_Anidulans_FGSCA4_Genome_masked_kvfinal_cleaned.fa	Fungi	Aspergillus	Aspergillus nidulans	Aspergillus nidulans FGSCA4	29283206	412881	6263	113	28863949
FungiDB-28_Aniger_ATCC1015_Genome_masked_kvfinal_cleaned.fa	Fungi	Aspergillus	Aspergillus niger	Aspergillus niger ATCC 1015	33580145	843067	9220	274	32727584
FungiDB-28_Aniger_CBS513-88_Genome_masked_kvfinal_cleaned.fa	Fungi	Aspergillus	Aspergillus niger	Aspergillus niger CBS513-88	32738605	825905	9374	224	31903102
FungiDB-28_AoryzaeRIB40_Genome_masked_kvfinal_cleaned.fa	Fungi	Aspergillus	Aspergillus oryzae	Aspergillus oryzae RIB40	36104910	715388	7872	298	35381352
FungiDB-28_Aterreus_NIH2624_Genome_masked_kvfinal_cleaned.fa	Fungi	Aspergillus	Aspergillus terreus	Aspergillus terreus NIH2624	28284959	569099	9863	169	27705828
FungiDB-28_Bdendrobatidis_JEL423_Genome_masked_kvfinal_cleaned.fa	Fungi	Batrachochytrium	Batrachochytrium dendrobatidis	Batrachochytrium dendrobatidis JEL423	22848049	811603	6474	183	22029789
FungiDB-28_Bfuckeliana_B05-10_Genome_masked_kvfinal_cleaned.fa	Fungi	Botryotinia	Botryotinia fuckeliana	Botryotinia fuckeliana strain B05.10	36596747	1631046	5762	445	34959494
FungiDB-28_Calbicans_SC5314_Genome_masked_kvfinal_cleaned.fa	Fungi	Candida	Candida albicans	Candida albicans SC5314	12426589	1695638	5848	270	10724833
FungiDB-28_Cglabrata_CBS138_Genome_masked_kvfinal_cleaned.fa	Fungi	Candida	Candida glabrata	Candida glabrata CBS 138	11675628	733384	4747	191	10937306
FungiDB-28_Cimmitis_H538-4_Genome_masked_kvfinal_cleaned.fa	Fungi	Coccidioides	Coccidioides immitis	Coccidioides immitis H538.4	24598494	893675	4960	318	23699541
FungiDB-28_CimmitisRMSCC3703_Genome_masked_kvfinal_cleaned.fa	Fungi	Coccidioides	Coccidioides immitis	Coccidioides immitis RMSCC 2394	24248165	911614	5896	374	23330281
FungiDB-28_Cimmitis_RS_Genome_masked_kvfinal_cleaned.fa	Fungi	Coccidioides	Coccidioides immitis	Coccidioides immitis RMSCC 3703	27692618	1029617	5240	360	26657401
FungiDB-28_CimmitisRMSCC2394_Genome_masked_kvfinal_cleaned.fa	Fungi	Coccidioides	Coccidioides immitis	Coccidioides immitis RS	27158738	1048206	5348	324	26104860
FungiDB-28_Cposadasii_C735deltSOWgp_Genome_masked_kvfinal_cleaned.fa	Fungi	Coccidioides	Coccidioides posadasii	Coccidioides posadasii C735 delta SOWgp	25806394	899638	4924	400	24901432
FungiDB-28_CposadasiiCPA0001_Genome_masked_kvfinal_cleaned.fa	Fungi	Coccidioides	Coccidioides posadasii	Coccidioides posadasii CPA 0001	24824991	966528	4928	385	23853150
FungiDB-28_CposadasiiCPA0020_Genome_masked_kvfinal_cleaned.fa	Fungi	Coccidioides	Coccidioides posadasii	Coccidioides posadasii CPA 0020	23833369	854130	4956	361	22973922
FungiDB-28_CposadasiiCPA0066_Genome_masked_kvfinal_cleaned.fa	Fungi	Coccidioides	Coccidioides posadasii	Coccidioides posadasii CPA 0066	24397728	938319	5302	289	23453818
FungiDB-28_CposadasiiRMSCC1037_Genome_masked_kvfinal_cleaned.fa	Fungi	Coccidioides	Coccidioides posadasii	Coccidioides posadasii RMSCC 1037	23707299	843872	5019	360	22858048
FungiDB-28_CposadasiiRMSCC1038_Genome_masked_kvfinal_cleaned.fa	Fungi	Coccidioides	Coccidioides posadasii	Coccidioides posadasii RMSCC 1038	22723283	785652	4939	321	21932371
FungiDB-28_CposadasiiRMSCC2133_Genome_masked_kvfinal_cleaned.fa	Fungi	Coccidioides	Coccidioides posadasii	Coccidioides posadasii RMSCC 2133	25976355	937020	5886	342	25033107
FungiDB-28_CposadasiiRMSCC3488_Genome_masked_kvfinal_cleaned.fa	Fungi	Coccidioides	Coccidioides posadasii	Coccidioides posadasii RMSCC 3488	26832996	964868	4552	308	25863268
FungiDB-28_CposadasiiRMSCC3700_Genome_masked_kvfinal_cleaned.fa	Fungi	Coccidioides	Coccidioides posadasii	Coccidioides posadasii RMSCC 3700	22644727	696941	4300	317	21943169
FungiDB-28_CposadasiiSilveira_Genome_masked_kvfinal_cleaned.fa	Fungi	Coccidioides	Coccidioides posadasii	Coccidioides posadasii str. Silveira	26265441	930054	4736	328	25330323
FungiDB-28_Ccinerea_okay7-130_Genome_masked_kvfinal_cleaned.fa	Fungi	Coprinopsis	Coprinopsis cinerea	Coprinopsis cinerea okayama7#130	35194600	554887	10830	309	34628574
FungiDB-28_Cneoformans_H99_Genome_masked_kvfinal_cleaned.fa	Fungi	Cryptococcus	Cryptoccocus neoformans	Cryptoccocus neoformans var. grubii H99	18199427	489434	3909	154	17705930
FungiDB-28_Cneoformans_B-3501A_Genome_masked_kvfinal_cleaned.fa	Fungi	Cryptococcus	Cryptoccocus neoformans	Cryptoccocus neoformans var. neoformans B-3501A	17864353	467503	3323	197	17393330
FungiDB-28_Cneoformans_JEC21_Genome_masked_kvfinal_cleaned.fa	Fungi	Cryptococcus	Cryptoccocus neoformans	Cryptoccocus neoformans var. neoformans JEC21	18371639	485234	3261	139	17883005
FungiDB-28_Cgattii_R265_Genome_masked_kvfinal_cleaned.fa	Fungi	Cryptococcus	Cryptococcus deuterogattii	Cryptococcus deuterogattii R265	16588131	427111	3373	212	16157435
FungiDB-28_Cgattii_WM276_Genome_masked_kvfinal_cleaned.fa	Fungi	Cryptococcus	Cryptococcus gattii	Cryptococcus gattii WM276	17729350	713648	3138	185	17012379
FungiDB-28_Fgraminearum_PH-1_Genome_masked_kvfinal_cleaned.fa	Fungi	Fusarium	Fusarium graminearum	Fusarium graminearum PH-1	35487913	719552	13045	152	34755164
FungiDB-28_Foxysporum_4287_Genome_masked_kvfinal_cleaned.fa	Fungi	Fusarium	Fusarium oxysporum	Fusarium oxysporum f. sp. Iycopersici 4287	58711894	1108805	17459	349	57585281
FungiDB-28_Fverticillioides_7600_Genome_masked_kvfinal_cleaned.fa	Fungi	Fusarium	Fusarium verticillioides	Fusarium verticillioides 7600	40724786	723491	12087	181	39989027
FungiDB-28_Harabidopsidis_Emoy2_Genome_masked_kvfinal_cleaned.fa	Fungi	Hyaloperonospora	Hyaloperonospora arabidopsis	Hyaloperonospora arabidopsis Emoy2	69544932	1602061	26019	403	67916449
FungiDB-28_Moryzae_70-15_Genome_masked_kvfinal_cleaned.fa	Fungi	Magnaporthe	Magnaporthe oryzae	Magnaporthe oryzae 70-15	39694489	1631823	9988	619	38052059
FungiDB-28_Mglobosa_CBS7966_Genome_masked_kvfinal_cleaned.fa	Fungi	Malassezia	Malassezia globosa	Malassezia globosa CBS 7966	8803222	146717	4905	44	8651556
FungiDB-28_Mlarici-populina_98AG31_Genome_masked_kvfinal_cleaned.fa	Fungi	Melampsora	Melampsora larici-populina	Melampsora larici-populina 98AG31	91635719	5295953	31393	1144	86307229
FungiDB-28_Mcircinelloides_CBS277-49_Genome_masked_kvfinal_cleaned.fa	Fungi	Mucor	Mucor circinelloides	Mucor circinelloides f. lusitanicus CBS 277.49	34717490	1818264	14392	603	32884231
FungiDB-28_Nfischeri_NRRL181_Genome_masked_kvfinal_cleaned.fa	Fungi	Neosatorya	Neosatorya fischeri	Neosatorya fischeri NRRL 181	30739572	910798	8749	120	29819905
FungiDB-28_Ncrassa_OR74A_Genome_masked_kvfinal_cleaned.fa	Fungi	Neurospora	Neurospora crassa	Neurospora crassa OR74A	36578342	2062373	15620	467	34499882
FungiDB-28_Ndiscreta_FGSC8579_Genome_masked_kvfinal_cleaned.fa	Fungi	Neurospora	Neurospora discreta	Neurospora discreta FGSC8579	33924452	1580676	12330	546	32330900
FungiDB-28_Ntetrasperma_FGSC2508_Genome_masked_kvfinal_cleaned.fa	Fungi	Neurospora	Neurospora tetrasperma	Neurospora tetrasperma FGSC2508	35086907	1592384	11961	453	33482109
FungiDB-28_Pchrysosporium_RP-78_Genome_masked_kvfinal_cleaned.fa	Fungi	Phanerochaete	Phanerochaete chrysosporium	Phanerochaete chrysosporium RP-78	31587661	421400	12138	159	31153964
FungiDB-28_Pblakesleeanus_NRRL1555-_Genome_masked_kvfinal_cleaned.fa	Fungi	Phycomyces	Phycomyces blakesleeanus	Phycomyces blakesleeanus NRRL 1555(-)	44398734	6970048	26512	1256	37400918
FungiDB-28_Pcapsici_LT1534_Genome_masked_kvfinal_cleaned.fa	Fungi	Phytophthora	Phytophthora capsici	Phytophthora capsici LT1534	55100255	959378	40336	323	54100218
FungiDB-28_Pcinnamomi_CBS144-22_Genome_masked_kvfinal_cleaned.fa	Fungi	Phytophthora	Phytophthora cinnamomi	Phytophthora cinnamomi var cinnamomi CBS 144.22	56892743	967062	62801	303	55862577
FungiDB-28_Pinfestans_T30-4_Genome_masked_kvfinal_cleaned.fa	Fungi	Phytophthora	Phytophthora infestans	Phytophthora infestans T30-4	186995261	3832424	163895	1066	182997876
FungiDB-28_Pparasitica_INRA-310_Genome_masked_kvfinal_cleaned.fa	Fungi	Phytophthora	Phytophthora parasitica	Phytophthora parasitica INRA-310	53044988	987149	15469	304	52042066
FungiDB-28_Pramorum_Pr-102_Genome_masked_kvfinal_cleaned.fa	Fungi	Phytophthora	Phytophthora ramorum	Phytophthora ramorum strain Pr102	53631079	727163	1616807	260	51286849
FungiDB-28_Psojae_P6497_Genome_masked_kvfinal_cleaned.fa	Fungi	Phytophthora	Phytophthora sojae	Phytophthora sojae strain P6497	77423590	1324319	316700	363	75782208
FungiDB-28_Pjirovecii_SE8_Genome_masked_kvfinal_cleaned.fa	Fungi	Pneumocystis	Pneumocystis jirovecii	Pneumocystis jirovecii SE8	6022176	1492388	2178	176	4527434
FungiDB-28_Pgraminis_CRL75-36-700-3_Genome_masked_kvfinal_cleaned.fa	Fungi	Puccinia	Puccinia graminis	Puccinia graminis f. sp. Tritici CRL 75-36-700-3	75200662	6143497	16683	1595	69038887
FungiDB-28_Paphanidermatum_DAOMBR444_Genome_masked_kvfinal_cleaned.fa	Fungi	Pythium	Pythium aphanidermatum	Pythium aphanidermatum	33743952	413305	12366	91	33318190
FungiDB-28_Parrhenomanes_ATCC12531_Genome_masked_kvfinal_cleaned.fa	Fungi	Pythium	Pythium arrhenomanes	Pythium arrhenomanes	41872081	1421071	13345	257	40437408
FungiDB-28_Pirregulare_DAOMBR486_Genome_masked_kvfinal_cleaned.fa	Fungi	Pythium	Pythium irregulare	Pythium irregulare DAOM BR486	41367074	1092111	14503	268	40260192
FungiDB-28_Piwayamai_DAOMBR242034_Genome_masked_kvfinal_cleaned.fa	Fungi	Pythium	Pythium iwayamai	Pythium iwayamai DAOM BR242034	40507127	1118937	19917	289	39367984
FungiDB-28_Pultimum_DAOMBR144_Genome_masked_kvfinal_cleaned.fa	Fungi	Pythium	Pythium ultimum	Pythium ultimum DAOM BR144	41458067	1015943	16156	292	40425676
FungiDB-28_Pultimum_BR650_Genome_masked_kvfinal_cleaned.fa	Fungi	Pythium	Pythium ultimum	Pythium ultimum var sporangiiferum BR650	34884825	1622109	8601	266	33253849
FungiDB-28_Pvexans_DAOMBR484_Genome_masked_kvfinal_cleaned.fa	Fungi	Pythium	Pythium vexans	Pythium vexans DAOM BR484	32502474	674463	22791	101	31805119
FungiDB-28_Rdelemar_RA99-880_Genome_masked_kvfinal_cleaned.fa	Fungi	Rhizopus	Rhizopus delemar	Rhizopus delemar RA 99-880	41152109	4842546	30283	971	36278309
FungiDB-28_Scerevisiae_S288c_Genome_masked_kvfinal_cleaned.fa	Fungi	Saccharomyces	Saccharomyces cerevisiae	Saccharomyces cerevisiae S288c	11422353	835716	26279	174	10560184
FungiDB-28_Sdiclina_VS20_Genome_masked_kvfinal_cleaned.fa	Fungi	Saprolegnia	Saprolegnia diclina	Saprolegnia diclina VS20	39662839	432787	13721	106	39216225
FungiDB-28_Sparasitica_CBS223-65_Genome_masked_kvfinal_cleaned.fa	Fungi	Saprolegnia	Saprolegnia parasitica	Saprolegnia parasitica CBS 223.65	47155255	559548	17452	143	46578112
FungiDB-28_Sjaponicus_yFS275_Genome_masked_kvfinal_cleaned.fa	Fungi	Schizosaccharomyces	Schizosaccharomyces japonicus	Schizosaccharomyces japonicus yFS275	10763681	437050	5725	88	10320818
FungiDB-28_Soctosporus_yFS286_Genome_masked_kvfinal_cleaned.fa	Fungi	Schizosaccharomyces	Schizosaccharomyces octosporus	Schizosaccharomyces octosporus yFS286	10552620	775645	4666	159	9772150
FungiDB-28_Spombe_972h-_Genome_masked_kvfinal_cleaned.fa	Fungi	Schizosaccharomyces	Schizosaccharomyces pombe	Schizosaccharomyces pombe 972h-	11746013	1093041	3387	269	10649316
FungiDB-28_Ssclerotiorum_1980UF-70_Genome_masked_kvfinal_cleaned.fa	Fungi	Sclerotinia	Sclerotinia sclerotiorum	Sclerotinia sclerotiorum	35409785	1576778	5452	560	33826995
FungiDB-28_Smacrospora_k-hell_Genome_masked_kvfinal_cleaned.fa	Fungi	Sordaria	Sordaria macrospora	Sordaria macrospora k-hell	37880824	1706078	12180	354	36162212
FungiDB-28_Spunctatus_DAOMBR117_Genome_masked_kvfinal_cleaned.fa	Fungi	Spizellomyces	Spizellomyces punctatus	Spizellomyces punctatus DAOM BR117	23352340	620911	8553	189	22722687
FungiDB-28_Sreilianum_SRZ2_Genome_masked_kvfinal_cleaned.fa	Fungi	Sporisorium	Sporisorium reilianum	Sporisorium reilianum SRZ2	17096503	547421	15632	142	16533308
FungiDB-28_Tmarneffei_ATCC18224_Genome_masked_kvfinal_cleaned.fa	Fungi	Talaromyces	Talaromyces marneffei	Talaromyces marneffei ATCC 18224	27649071	650193	7865	287	26990726
FungiDB-28_Tstipitatus_ATCC10500_Genome_masked_kvfinal_cleaned.fa	Fungi	Talaromyces	Talaromyces stipitatus	Talaromyces stipitatus ATCC 10500	34813305	708437	6836	257	34097775
FungiDB-28_Tmesenterica_DSM1558_Genome_masked_kvfinal_cleaned.fa	Fungi	Tremella	Tremella mesenterica	Tremella mesenterica DSM 1558	26650382	678651	5970	225	25965536
FungiDB-28_Treesei_QM6a_Genome_masked_kvfinal_cleaned.fa	Fungi	Trichoderma	Trichoderma reesei	Trichoderma reesei QM6a	30966890	1188295	15885	469	29762241
FungiDB-28_Umaydis_521_Genome_masked_kvfinal_cleaned.fa	Fungi	Ustilago	Ustilago maydis	Ustilago maydis 521	19112179	288620	9300	168	18814091
FungiDB-28_Ylipolytica_CLIB122_Genome_masked_kvfinal_cleaned.fa	Fungi	Yarrowia	Yarrowia lipolytica	Yarrowia lipolytica CLIB122	19536756	628514	14784	187	18893271
GiardiaDB-28_GintestinalisAssemblageADH_Genome_masked_kvfinal_cleaned.fa	Giardia	Giardia	Giardia intestinalis	Giardia intestinalis Assemblage A isolate WB	10611156	141723	1718	33	10467682
GiardiaDB-28_GintestinalisAssemblageA_Genome_masked_kvfinal_cleaned.fa	Giardia	Giardia	Giardia intestinalis	Giardia intestinalis Assemblage A2 isolate DH	11079757	159477	1663	16	10918601
GiardiaDB-28_GintestinalisAssemblageB_Genome_masked_kvfinal_cleaned.fa	Giardia	Giardia	Giardia intestinalis	Giardia intestinalis Assemblage B isolate GS	10915992	156969	1545	47	10757431
GiardiaDB-28_GintestinalisAssemblageBGS_B_Genome_masked_kvfinal_cleaned.fa	Giardia	Giardia	Giardia intestinalis	Giardia intestinalis Assemblage B isolate GS_B	11915913	146970	1637	21	11767285
GiardiaDB-28_GintestinalisAssemblageE_Genome_masked_kvfinal_cleaned.fa	Giardia	Giardia	Giardia intestinalis	Giardia intestinalis Assemblage E isolate P15	11419637	179773	2152	35	11237677
GiardiaDB-28_SsalmonicidaATCC50377_Genome_masked_kvfinal_cleaned.fa	Giardia	Spironucleus	Spironucleus salmonicida	Spironucleus salmonicida ATCC 50377	10659410	1182980	2287	154	9473989
MicrosporidiaDB-28_AalgeraePRA109_Genome_masked_kvfinal_cleaned.fa	Microsporidia	Anncaliia	Anncaliia algerae	Anncaliia algerae PRA109	8492989	3291035	1404	330	5200220
MicrosporidiaDB-28_AalgeraePRA339_Genome_masked_kvfinal_cleaned.fa	Microsporidia	Anncaliia	Anncaliia algerae	Anncaliia algerae PRA339	6124953	2198689	1613	196	3924455
MicrosporidiaDB-28_AalgeraeUndeen_Genome_masked_kvfinal_cleaned.fa	Microsporidia	Anncaliia	Anncaliia algerae	Anncaliia algerae Undeen	9329370	3176114	5439	334	6147483
MicrosporidiaDB-28_EaedisUSNM41457_Genome_masked_kvfinal_cleaned.fa	Microsporidia	Edhazardia	Edhazardia aedis	Edhazardia aedis USNM 41457	27207636	14757510	1904	1174	12447048
MicrosporidiaDB-28_EcuniculiEC1_Genome_masked_kvfinal_cleaned.fa	Microsporidia	Encephalitozoon	Encephalitozoon cuniculi	Encephalitozoon cuniculi EC1	2198839	47360	1559	28	2149892
MicrosporidiaDB-28_EcuniculiEC2_Genome_masked_kvfinal_cleaned.fa	Microsporidia	Encephalitozoon	Encephalitozoon cuniculi	Encephalitozoon cuniculi EC2	2200433	46897	1495	14	2152027
MicrosporidiaDB-28_EcuniculiEC3_Genome_masked_kvfinal_cleaned.fa	Microsporidia	Encephalitozoon	Encephalitozoon cuniculi	Encephalitozoon cuniculi EC3	2195508	47998	1460	22	2146028
MicrosporidiaDB-28_EcuniculiGBM1_Genome_masked_kvfinal_cleaned.fa	Microsporidia	Encephalitozoon	Encephalitozoon cuniculi	Encephalitozoon cuniculi GB-M1	2421057	61387	1714	20	2357936
MicrosporidiaDB-28_EhellemSwiss_Genome_masked_kvfinal_cleaned.fa	Microsporidia	Encephalitozoon	Encephalitozoon hellem	Encephalitozoon hellem ATCC 50504	2130411	64771	596	14	2065030
MicrosporidiaDB-28_EintestinalisATCC50506_Genome_masked_kvfinal_cleaned.fa	Microsporidia	Encephalitozoon	Encephalitozoon intestinalis	Encephalitozoon intestinalis ATCC 50506	2147732	95804	1661	14	2050253
MicrosporidiaDB-28_EromaleaeSJ2008_Genome_masked_kvfinal_cleaned.fa	Microsporidia	Encephalitozoon	Encephalitozoon romaleae	Encephalitozoon romaleae SJ-2008	2129620	81049	738	12	2047821
MicrosporidiaDB-28_EbieneusiH348_Genome_masked_kvfinal_cleaned.fa	Microsporidia	Enterocytozoon	Enterocytozoon bieneusi	Enterocytozoon bieneusi H348	3095144	713456	5760	77	2375851
MicrosporidiaDB-28_HtvaerminnensisOER-3-3_Genome_masked_kvfinal_cleaned.fa	Microsporidia	Hamiltosporidium	Hamiltosporidium tvaerminnensis	Hamiltosporidium tvaerminnensis OER-3-3	10284894	4163498	981	398	6120017
MicrosporidiaDB-28_MdaphniaeUGP3_Genome_masked_kvfinal_cleaned.fa	Microsporidia	Mitosporidium	Mitosporidium daphniae	Mitosporidium daphniae UGP3	5433206	295887	3445	67	5133807
MicrosporidiaDB-28_NematocidaSp1ERTm2_Genome_masked_kvfinal_cleaned.fa	Microsporidia	Nematocida	Nematocida ausubeli	Nematocida ausubeli ERTm2	4256748	307343	1279	43	3948083
MicrosporidiaDB-28_Nsp1ERTm6_Genome_masked_kvfinal_cleaned.fa	Microsporidia	Nematocida	Nematocida ausubeli	Nematocida ausubeli ERTm6	3906417	280365	1215	28	3624809
MicrosporidiaDB-28_NparisiiERTm1_Genome_masked_kvfinal_cleaned.fa	Microsporidia	Nematocida	Nematocida parisii	Nematocida parisii ERTm1	3410157	352898	1105	49	3056105
MicrosporidiaDB-28_NparisiiERTm3_Genome_masked_kvfinal_cleaned.fa	Microsporidia	Nematocida	Nematocida parisii	Nematocida parisii ERTm3	3488419	354343	1425	114	3132537
MicrosporidiaDB-28_NbombycisCQ1_Genome_masked_kvfinal_cleaned.fa	Microsporidia	Nosema	Nosema bombycis	Nosema bombycis	11480796	3289315	27588	490	8163403
MicrosporidiaDB-28_NceranaeBRL01_Genome_masked_kvfinal_cleaned.fa	Microsporidia	Nosema ceranae	Nosema ceranae	Nosema ceranae BRL01	5360968	2045780	1771	487	3312930
MicrosporidiaDB-28_OcolligataOC4_Genome_masked_kvfinal_cleaned.fa	Microsporidia	Ordospora	Ordospora colligata	Ordospora colligata OC4	2190666	91832	777	0	2098057
MicrosporidiaDB-28_Slophii42_110_Genome_masked_kvfinal_cleaned.fa	Microsporidia	Spraguea	Spraguea lophii	Spraguea lophii 42_110	2773659	1051120	1648	123	1720768
MicrosporidiaDB-28_ThominisUnknown_Genome_masked_kvfinal_cleaned.fa	Microsporidia	Trachipleistophora	Trachipleistophora hominis	Trachipleistophora hominis	6933067	800876	815	164	6131212
MicrosporidiaDB-28_Vculicisfloridensis_Genome_masked_kvfinal_cleaned.fa	Microsporidia	Vavraia	Vavraia culicis	Vavraia culicis subsp. Floridensis	5768656	318559	1166	80	5448851
MicrosporidiaDB-28_VcorneaeATCC50505_Genome_masked_kvfinal_cleaned.fa	Microsporidia	Vittaforma	Vittaforma corneae	Vittaforma corneae ATCC 505505	2939044	183402	703	106	2754833
PiroplasmaDB-28_BbigeminaBOND_Genome_masked_kvfinal_cleaned.fa	Piroplasma	Babesia	Babesia bigemina	Babesia bigemina strain BOND	13433288	263287	17875	61	13152065
PiroplasmaDB-28_BbovisT2Bo_Genome_masked_kvfinal_cleaned.fa	Piroplasma	Babesia	Babesia bovis	Babesia bovis T2Bo	7998047	200704	3522	25	7793796
PiroplasmaDB-28_BmicrotiRI_Genome_masked_kvfinal_cleaned.fa	Piroplasma	Babesia	Babesia microti	Babesia microti strain RI	5979285	351362	1847	95	5625981
PiroplasmaDB-28_CfelisWinnie_Genome_masked_kvfinal_cleaned.fa	Piroplasma	Cytauxzoon	Cytauxzoon felis	Cytauxzoon felis strain Winnie	7393405	763740	8174	137	6621354
PiroplasmaDB-28_TannulataAnkara_Genome_masked_kvfinal_cleaned.fa	Piroplasma	Theileria	Theileria annulata	Theileria annulata strain Ankara	6770170	714476	1130	170	6054394
PiroplasmaDB-28_TequiWA_Genome_masked_kvfinal_cleaned.fa	Piroplasma	Theileria	Theileria equi	Theileria equi strain WA	11410926	380779	2356	74	11027717
PiroplasmaDB-28_TorientalisShintoku_Genome_masked_kvfinal_cleaned.fa	Piroplasma	Theileria	Theileria orientalis	Theileria orientalis strain Shintoku	8146720	489411	4481	93	7652735
PiroplasmaDB-28_TparvaMuguga_Genome_masked_kvfinal_cleaned.fa	Piroplasma	Theileria	Theileria parva	Theileria parva strain Muguga	6980041	664719	2143	149	6313030
PlasmoDB-28_PcoatneyiHackeri_Genome_masked_kvfinal_cleaned.fa	Plasmo	Plasmodium	Plasmodium coatneyi	Plasmodium coatneyi Hackeri	23181453	4397126	3974	1037	18779316
PlasmoDB-28_PcynomolgiB_Genome_masked_kvfinal_cleaned.fa	Plasmo	Plasmodium	Plasmodium cynomolgi	Plasmodium cynomolgi strain B	20595780	4596519	5316	1074	15992871
PlasmoDB-28_PfalciparumIT_Genome_masked_kvfinal_cleaned.fa	Plasmo	Plasmodium	Plasmodium falciparum	Plasmodium falciparum IT	8305641	4653736	28658	276	3622971
PlasmoDB-28_Pgallinaceum8A_Genome_masked_kvfinal_cleaned.fa	Plasmo	Plasmodium	Plasmodium gallinaceum	Plasmodium gallinaceum 8A	7122750	3852785	544524	161	2725280
PlasmoDB-28_PreichenowiCDC_Genome_masked_kvfinal_cleaned.fa	Plasmo	Plasmodium	Plasmodium reichenowi	Plasmodium reichenowi CDC	8738053	4776216	5487	280	3956070
PlasmoDB-28_PvivaxSal1_Genome_masked_kvfinal_cleaned.fa	Plasmo	Plasmodium	Plasmodium vivax	Plasmodium vivax Sal-1	22035939	5231922	107674	1112	16695231
PlasmoDB-28_Pyoeliiyoelii17X_Genome_masked_kvfinal_cleaned.fa	Plasmo	Plasmodium	Plasmodium yoelii	Plasmodium yoelii yoelii 17X	10236883	5979509	1251	366	4255757
PlasmoDB-28_Pyoeliiyoelii17XNL_Genome_masked_kvfinal_cleaned.fa	Plasmo	Plasmodium	Plasmodium yoelii	Plasmodium yoelii yoelii 17XNL	11467177	7196678	2073	280	4268146
PlasmoDB-28_PyoeliiyoeliiYM_Genome_masked_kvfinal_cleaned.fa	Plasmo	Plasmodium	Plasmodium yoelii	Plasmodium yoelii yoelii YM	9758001	5709438	1542	205	4046816
ToxoDB-28_CcayetanensisCHN_HEN01_Genome_masked_kvfinal_cleaned.fa	Toxo	Cyclospora	Cyclospora cayetanensis	Cyclospora cayetanensis strain CHN_HEN01	42954807	2063268	5932	725	40884882
ToxoDB-28_EacervulinaHoughton_Genome_masked_kvfinal_cleaned.fa	Toxo	Eimeria	Eimeria acervulina	Eimeria acervulina Houghton	29801919	6796395	4782	601	23000141
ToxoDB-28_EbrunettiHoughton_Genome_masked_kvfinal_cleaned.fa	Toxo	Eimeria	Eimeria brunetti	Eimeria brunetti Houghton	41246211	9398517	4809	596	31842289
ToxoDB-28_EfalciformisBayerHaberkorn1970_Genome_masked_kvfinal_cleaned.fa	Toxo	Eimeria	Eimeria falciformis	Eimeria falciformis Bayer Haberkorn 1970	34465387	4039562	5617	808	30419400
ToxoDB-28_EmaximaWeybridge_Genome_masked_kvfinal_cleaned.fa	Toxo	Eimeria	Eimeria maxima	Eimeria maxima Weybridge	31647266	6559811	4594	533	25082328
ToxoDB-28_EmitisHoughton_Genome_masked_kvfinal_cleaned.fa	Toxo	Eimeria	Eimeria mitis	Eimeria mitis Houghton	42844906	10412636	5657	731	32425882
ToxoDB-28_EnecatrixHoughton_Genome_masked_kvfinal_cleaned.fa	Toxo	Eimeria	Eimeria necatrix	Eimeria necatrix Houghton	39081202	6764549	8310	576	32307767
ToxoDB-28_EpraecoxHoughton_Genome_masked_kvfinal_cleaned.fa	Toxo	Eimeria	Eimeria praecox	Eimeria praecox Houghton	34731727	7753658	4788	718	26972563
ToxoDB-28_EtenellaHoughton_Genome_masked_kvfinal_cleaned.fa	Toxo	Eimeria	Eimeria tenella	Eimeria tenella strain Houghton	37580635	6871534	9567	650	30698884
ToxoDB-28_HhammondiHH34_Genome_masked_kvfinal_cleaned.fa	Toxo	Hammondia	Hammondia hammondi	Hammondia hammondi strain H.H.34	62136819	4772879	68151	664	57295125
ToxoDB-28_NcaninumLIV_Genome_masked_kvfinal_cleaned.fa	Toxo	Neospora	Neospora caninum	Neospora caninum Liverpool	54509397	2159877	6886	782	52341852
ToxoDB-28_SneuronaSN1_Genome_masked_kvfinal_cleaned.fa	Toxo	Sarcocystis	Sarcocystis neurona	Sarcocystis neurona strain SN1	94811902	9949027	24477	1568	84836830
ToxoDB-28_TgondiiARI_Genome_masked_kvfinal_cleaned.fa	Toxo	Toxoplasma	Toxoplasma gondii	Toxoplasma gondii ARI	57817625	2440605	6410	539	55370071
ToxoDB-28_TgondiiCAST_Genome_masked_kvfinal_cleaned.fa	Toxo	Toxoplasma	Toxoplasma gondii	Toxoplasma gondii CAST	57757371	2409240	7673	883	55339575
ToxoDB-28_TgondiiCOUG_Genome_masked_kvfinal_cleaned.fa	Toxo	Toxoplasma	Toxoplasma gondii	Toxoplasma gondii COUG	58292081	2727427	5887	1017	55557750
ToxoDB-28_TgondiiCtCo5_Genome_masked_kvfinal_cleaned.fa	Toxo	Toxoplasma	Toxoplasma gondii	Toxoplasma gondii CtCo5	57333129	2416459	6225	610	54909835
ToxoDB-28_TgondiiFOU_Genome_masked_kvfinal_cleaned.fa	Toxo	Toxoplasma	Toxoplasma gondii	Toxoplasma gondii FOU	56769992	2428723	6406	598	54334265
ToxoDB-28_TgondiiGAB2-2007-GAL-DOM2_Genome_masked_kvfinal_cleaned.fa	Toxo	Toxoplasma	Toxoplasma gondii	Toxoplasma gondii GAB2-2007-GAL-DOM2	57662847	2388706	7946	598	55265597
ToxoDB-28_TgondiiMAS_Genome_masked_kvfinal_cleaned.fa	Toxo	Toxoplasma	Toxoplasma gondii	Toxoplasma gondii MAS	56397671	2352610	6454	620	54037987
ToxoDB-28_TgondiiME49_Genome_masked_kvfinal_cleaned.fa	Toxo	Toxoplasma	Toxoplasma gondii	Toxoplasma gondii ME49	60061615	2955799	13577	779	57091460
ToxoDB-28_Tgondiip89_Genome_masked_kvfinal_cleaned.fa	Toxo	Toxoplasma	Toxoplasma gondii	Toxoplasma gondii p89	56742704	2364630	7155	724	54370195
ToxoDB-28_TgondiiRH_Genome_masked_kvfinal_cleaned.fa	Toxo	Toxoplasma	Toxoplasma gondii	Toxoplasma gondii RH	3696767	156766	757	71	3539173
ToxoDB-28_TgondiiRUB_Genome_masked_kvfinal_cleaned.fa	Toxo	Toxoplasma	Toxoplasma gondii	Toxoplasma gondii RUB	57414750	2403891	7391	658	55002810
ToxoDB-28_TgondiiTgCkUg2_Genome_masked_kvfinal_cleaned.fa	Toxo	Toxoplasma	Toxoplasma gondii	Toxoplasma gondii strain TgCkUg2	39106050	1999386	3415	376	37102873
ToxoDB-28_TgondiiTgCATBr5_Genome_masked_kvfinal_cleaned.fa	Toxo	Toxoplasma	Toxoplasma gondii	Toxoplasma gondii TgCATBr5	56520685	2435268	5954	733	54078730
ToxoDB-28_TgondiiTgCATBr9_Genome_masked_kvfinal_cleaned.fa	Toxo	Toxoplasma	Toxoplasma gondii	Toxoplasma gondii TgCATBr9	56733270	2349159	6302	882	54376927
ToxoDB-28_TgondiiTgCatPRC2_Genome_masked_kvfinal_cleaned.fa	Toxo	Toxoplasma	Toxoplasma gondii	Toxoplasma gondii TgCatPRC2	57509222	2496576	6866	908	55004872
ToxoDB-28_TgondiiVAND_Genome_masked_kvfinal_cleaned.fa	Toxo	Toxoplasma	Toxoplasma gondii	Toxoplasma gondii VAND	57147247	2412431	9210	661	54724945
ToxoDB-28_TgondiiVEG_Genome_masked_kvfinal_cleaned.fa	Toxo	Toxoplasma	Toxoplasma gondii	Toxoplasma gondii VEG	58226008	2403137	6719	703	55815449
ToxoDB-28_TgondiiGT1_Genome_masked_kvfinal_cleaned.fa	Toxo	Toxoplasma	Toxoplsama gondii	Toxoplsama gondii GT1	58591006	2411697	6375	884	56172050
TrichDB-28_TvaginalisG3_Genome_masked_kvfinal_cleaned.fa	Trich	Trichomonas	Trichomonas vaginalis	Trichomonas vaginalis G3	151664616	18229611	21387	3623	133409995
TriTrypDB-28_EmonterogeiiLV88_Genome_masked_kvfinal_cleaned.fa	TriTryp	Endotrypanum	Endotrypanum monterogeii	Endotrypanum monterogeii strain LV88	29080531	3631980	5566	754	25442231
TriTrypDB-28_LaethiopicaL147_Genome_masked_kvfinal_cleaned.fa	TriTryp	Leishmania	Leishmania aethiopica	Leishmania aethiopica L147	28342464	2213848	6038	453	26122125
TriTrypDB-28_LamazonensisMHOMBR71973M2269_Genome_masked_kvfinal_cleaned.fa	TriTryp	Leishmania	Leishmania amazonensis	Leishmania amazonensis MHOM/BR/71973/M2269	26818292	2083123	5485	405	24729279
TriTrypDB-28_LarabicaLEM1108_Genome_masked_kvfinal_cleaned.fa	TriTryp	Leishmania	Leishmania arabica	Leishmania arabica strain LEM1108	28234390	2133905	6422	332	26093731
TriTrypDB-28_LbraziliensisMHOMBR75M2903_Genome_masked_kvfinal_cleaned.fa	TriTryp	Leishmania	Leishmania braziliensis	Leishmania braziliensis MHOM/BR/75/M2903	29891154	2317056	8746	407	27564945
TriTrypDB-28_LbraziliensisMHOMBR75M2904_Genome_masked_kvfinal_cleaned.fa	TriTryp	Leishmania	Leishmania braziliensis	Leishmania braziliensis MHOM/BR/75/M2904	29530958	2186969	9333	550	27334106
TriTrypDB-28_LdonovaniBHU1220_Genome_masked_kvfinal_cleaned.fa	TriTryp	Leishmania	Leishmania donovani	Leishmania donovani strain BHU 1220	28829278	2074002	7447	618	26747211
TriTrypDB-28_LdonovaniBPK282A1_Genome_masked_kvfinal_cleaned.fa	TriTryp	Leishmania	Leishmania donovani	Leishmania donovani strain BPK282A1	28863327	2079755	7306	437	26775829
TriTrypDB-28_LenriettiiLEM3045_Genome_masked_kvfinal_cleaned.fa	TriTryp	Leishmania	Leishmania enriettii	Leishmania enriettii strain LEM3045	28420821	1627142	6340	236	26787103
TriTrypDB-28_LgerbilliLEM452_Genome_masked_kvfinal_cleaned.fa	TriTryp	Leishmania	Leishmania gerbilli	Leishmania gerbilli strain LEM452	28173858	2223668	6914	394	25942882
TriTrypDB-28_LinfantumJPCM5_Genome_masked_kvfinal_cleaned.fa	TriTryp	Leishmania	Leishmania infantum	Leishmania infantum JPCM5	29395727	2126755	9216	522	27259234
TriTrypDB-28_LmajorFriedlin_Genome_masked_kvfinal_cleaned.fa	TriTryp	Leishmania	Leishmania major	Leishmania major strain Friedlin	29878678	2259936	9094	433	27609215
TriTrypDB-28_LmajorLV39c5_Genome_masked_kvfinal_cleaned.fa	TriTryp	Leishmania	Leishmania major	Leishmania major strain LV39c5	29192807	2153289	44305	381	26994832
TriTrypDB-28_LmajorSD75.1_Genome_masked_kvfinal_cleaned.fa	TriTryp	Leishmania	Leishmania major	Leishmania major strain SD 75.1	28544234	2077850	7405	411	26458568
TriTrypDB-28_LmexicanaMHOMGT2001U1103_Genome_masked_kvfinal_cleaned.fa	TriTryp	Leishmania	Leishmania mexicana	Leishmania mexicana MHOM/GT/2001/U1103	29322705	2396156	13734	478	26912337
TriTrypDB-28_LpanamensisMHOMCOL81L13_Genome_masked_kvfinal_cleaned.fa	TriTryp	Leishmania	Leishmania panamensis	Leishmania panamensis MHOM/COL/81/L13	28634633	2167335	5253	425	26461620
TriTrypDB-28_LspMARLEM2494_Genome_masked_kvfinal_cleaned.fa	TriTryp	Leishmania	Leishmania sp. MAR LEM2494	Leishmania sp. MAR LEM2494	28357459	2169562	5770	540	26181587
TriTrypDB-28_LtarentolaeParrotTarII_Genome_masked_kvfinal_cleaned.fa	TriTryp	Leishmania	Leishmania tarentolae	Leishmania tarentolae Parrot-Tarll	28558463	1871467	5357	487	26681152
TriTrypDB-28_LtropicaL590_Genome_masked_kvfinal_cleaned.fa	TriTryp	Leishmania	Leishmania tropica	Leishmania tropica L590	28652030	2260318	5595	540	26385577
TriTrypDB-28_LturanicaLEM423_Genome_masked_kvfinal_cleaned.fa	TriTryp	Leishmania	Leishmania turanica	Leishmania turanica strain LEM423	28013708	2327249	5853	424	25680182
TriTrypDB-28_LpyrrhocorisH10_Genome_masked_kvfinal_cleaned.fa	TriTryp	Leptomonas	Leptomonas pyrrhocoris	Leptomonas pyrrhocoris H10	27851880	2322253	11942	871	25516814
TriTrypDB-28_LseymouriATCC30220_Genome_masked_kvfinal_cleaned.fa	TriTryp	Leptomonas	Leptomonas seyomouri	Leptomonas seyomouri ATCC 30220	25985566	1653129	10193	355	24321889
TriTrypDB-28_TbruceiTREU927_Genome_masked_kvfinal_cleaned.fa	TriTryp	Trypanosoma	Trypanosoma brucei	Trypanosoma brucei brucei TREU927	32320908	2943879	69285	489	29307255
TriTrypDB-28_TbruceigambienseDAL972_Genome_masked_kvfinal_cleaned.fa	TriTryp	Trypanosoma	Trypanosoma brucei	Trypanosoma brucei gambiense DAL972	20360383	1645729	4795	379	18709480
TriTrypDB-28_TbruceiLister427_Genome_masked_kvfinal_cleaned.fa	TriTryp	Trypanosoma	Trypanosoma brucei	Trypanosoma brucei Lister strain 427	23829831	2729205	7086	644	21092896
TriTrypDB-28_TcongolenseIL3000_Genome_masked_kvfinal_cleaned.fa	TriTryp	Trypanosoma	Trypanosoma congolense	Trypanosoma congolense IL3000	31827801	2276271	5658	527	29545345
TriTrypDB-28_TcruziCLBrener_Genome_masked_kvfinal_cleaned.fa	TriTryp	Trypanosoma	Trypanosoma cruzi	Trypanosoma cruzi CL Brener Esmeraldo-like	33234744	2930382	6684	422	30297256
TriTrypDB-28_TcruziCLBrenerNon-Esmeraldo-like_Genome_masked_kvfinal_cleaned.fa	TriTryp	Trypanosoma	Trypanosoma cruzi	Trypanosoma cruzi CL Brener Non-Esmeraldo-like	24872816	2409318	2366	415	22460717
TriTrypDB-28_TcruziDm28c_Genome_masked_kvfinal_cleaned.fa	TriTryp	Trypanosoma	Trypanosoma cruzi	Trypanosoma cruzi Dm28c	24750012	2412691	1858	501	22334962
TriTrypDB-28_TcruziJRcl4_Genome_masked_kvfinal_cleaned.fa	TriTryp	Trypanosoma	Trypanosoma cruzi	Trypanosoma cruzi JR cl. 4	36156520	3648080	4339	608	32503493
TriTrypDB-28_TcruzimarinkelleiB7_Genome_masked_kvfinal_cleaned.fa	TriTryp	Trypanosoma	Trypanosoma cruzi	Trypanosoma cruzi marinkellei strain B7	30680653	3290763	6878	526	27382486
TriTrypDB-28_TcruziCLBrenerEsmeraldo-like_Genome_masked_kvfinal_cleaned.fa	TriTryp	Trypanosoma	Trypanosoma cruzi	Trypanosoma cruzi strain CL Brener	22969233	2359565	2858	383	20606427
TriTrypDB-28_TcruziEsmeraldo_Genome_masked_kvfinal_cleaned.fa	TriTryp	Trypanosoma	Trypanosoma cruzi	Trypanosoma cruzi strain Esmeraldo	31289739	3279422	2452	535	28007330
TriTrypDB-28_TcruziSylvioX10-1_Genome_masked_kvfinal_cleaned.fa	TriTryp	Trypanosoma	Trypanosoma cruzi	Trypanosoma cruzi Sylvio X10/1	35104908	3587144	7101	481	31510182
TriTrypDB-28_TcruziTulacl2_Genome_masked_kvfinal_cleaned.fa	TriTryp	Trypanosoma	Trypanosoma cruzi	Trypanosoma cruzi Tula cl2	66869421	6840893	5723	1024	60021781
TriTrypDB-28_TevansiSTIB805_Genome_masked_kvfinal_cleaned.fa	TriTryp	Trypanosoma	Trypanosoma evansi	Trypanosoma evansi strain STIB 805	23322206	1947456	7144	450	21367156
TriTrypDB-28_TgrayiANR4_Genome_masked_kvfinal_cleaned.fa	TriTryp	Trypanosoma	Trypanosoma grayi	Trypanosoma grayi ANR4	19265964	1402633	6807	337	17856187
TriTrypDB-28_TrangeliSC58_Genome_masked_kvfinal_cleaned.fa	TriTryp	Trypanosoma	Trypanosoma rangeli	Trypanosoma rangeli SC58	12939183	1055911	5165	239	11877868
TriTrypDB-28_TvivaxY486_Genome_masked_kvfinal_cleaned.fa	TriTryp	Trypanosoma	Trypanosoma vivax	Trypanosoma vivax Y486	38436755	2194787	200403	673	36040892
