# Supplementary material for: Removing contaminants from databases of draft genomes
Source: PLoS Comput Biol. 2018 Jun 25;14(6):e1006277. doi: 10.1371/journal.pcbi.1006277 (PMC6034898; doi:10.1371/journal.pcbi.1006277)
Supplement: S3 Table — This table lists the number of pseudo-reads for each eukaryotic pathogen that were mistakenly classified as Bacteria, Archaea, Viral, Human, Mouse, or a number of vertebrate categories (i.e. fish, bird, mammal, etc). (XLSX) [file pcbi.1006277.s003.xlsx]

## Sheet: PseudoreadsClassifiedPerDomain
Name	Bacteria	Viruses	Archaea	Mus musculus	Homo sapiens	Fish	Bird	Rodent	Primate	Rabbit	Hoofed Mammal	Monotreme	Marsupial	Turtle	Frog/toad	Carnivore	Lizard
AmoebaDB-28_AastronyxisUnknown	190	172	5	38	154	652	142	50	277	24	105	0	15	0	56	0	55
AmoebaDB-28_AcastellaniiMa	2814	396	51	38	224	740	194	70	171	91	141	0	20	0	23	0	92
AmoebaDB-28_AcastellaniiNeff	1428	321	22	19	135	437	146	32	56	80	104	0	23	0	14	0	50
AmoebaDB-28_AculbertsoniA1	777	129	26	14	111	355	74	54	43	41	45	0	9	0	6	0	43
AmoebaDB-28_AlenticulataPD2S	2091	721	38	25	217	563	165	64	79	63	53	0	20	0	14	0	65
AmoebaDB-28_AlugdunensisL3a	3533	520	46	46	233	846	247	104	159	96	147	0	35	0	27	0	119
AmoebaDB-28_Amauritaniensis1652	20247	533	65	58	236	1008	288	125	195	142	127	0	44	0	32	0	113
AmoebaDB-28_ApalestinensisReich	2022	930	34	33	184	689	151	79	108	77	60	0	30	0	31	0	18
AmoebaDB-28_AquinaVil3	2881	432	55	33	217	775	202	76	132	74	108	0	26	0	28	0	79
AmoebaDB-28_ArhysodesSingh	2202	465	43	39	191	718	211	78	132	120	90	0	24	0	21	0	89
AmoebaDB-28_AspGalka	2684	394	45	44	233	720	203	81	176	98	143	0	24	0	24	0	92
AmoebaDB-28_AspIncertaesedis	736	275	32	40	115	557	74	70	126	79	67	0	21	0	15	0	57
AmoebaDB-28_AspT4b-type	67234	433	35	41	226	753	284	101	174	105	147	0	23	0	20	0	80
AmoebaDB-28_AtriangularisSH621	96565	596	49	46	250	971	357	83	135	137	161	0	28	0	22	0	83
AmoebaDB-28_EdisparSAW760	745	18	3	0	83	578	238	147	104	22	89	0	23	0	20	0	4
AmoebaDB-28_EhistolyticaDS4	233	9	13	0	3	17	5	6	5	1	2	0	5	0	2	0	0
AmoebaDB-28_EhistolyticaHM1CA	147	7	8	0	2	20	4	6	4	1	1	0	4	0	4	0	0
AmoebaDB-28_EhistolyticaHM1IMSS-A	91	11	8	0	1	5	0	5	3	0	0	0	2	0	0	0	0
AmoebaDB-28_EhistolyticaHM1IMSS-B	4541	9	7	0	0	5	30	3	5	0	0	0	2	0	0	0	0
AmoebaDB-28_EhistolyticaHM1IMSS	270	29	11	0	1	11	5	7	2	0	0	0	5	0	3	0	0
AmoebaDB-28_EhistolyticaHM3IMSS	127	8	7	0	3	6	1	4	3	0	0	0	3	0	1	0	0
AmoebaDB-28_EhistolyticaKU27	140	6	8	0	3	12	6	17	4	2	7	0	3	0	0	0	0
AmoebaDB-28_EhistolyticaKU50	113	8	6	0	1	12	4	6	3	1	6	0	4	0	0	0	0
AmoebaDB-28_EhistolyticaMS96	199	8	7	0	2	13	5	7	3	0	3	0	4	0	2	0	0
AmoebaDB-28_EhistolyticaRahman	73060	143	9	338	1157	478	7083	268	236	113	168	0	685	0	18	0	51
AmoebaDB-28_EinvadensIP1	251	0	0	13	13	125	72	9	59	27	3	0	3	0	4	0	0
AmoebaDB-28_EmoshkovskiiLaredo	85	6	6	0	4	20	9	7	12	2	3	0	7	0	12	0	0
AmoebaDB-28_EnuttalliP19	318	9	7	0	1	4	1	2	5	0	0	0	2	0	0	0	5
AmoebaDB-28_NfowleriATCC30863	26033	109	4	6	40	47	27	19	53	2	11	0	7	0	11	0	6
CryptoDB-28_CveliaCCMP2878	585	1	9	30	42	329	45	66	110	18	24	0	23	0	17	0	23
CryptoDB-28_CbaileyiTAMU-09Q1	50	138	2	2	83	123	46	30	30	22	3	0	13	0	7	0	0
CryptoDB-28_Chominis37999	61	0	1	2	5	35	14	8	11	7	0	0	6	0	7	0	4
CryptoDB-28_ChominisTU502_new	55	114	2	1	7	48	18	13	15	13	1	0	8	0	6	0	3
CryptoDB-28_ChominisUKH1	43	0	1	1	4	36	15	8	17	6	0	0	6	0	8	0	5
CryptoDB-28_ChominisTU502	107	0	1	2	8	229	52	68	78	27	19	0	13	0	4	0	3
CryptoDB-28_CmeleagridisUKMEL1	40	2	4	6	3	39	12	6	14	11	1	0	6	0	4	0	4
CryptoDB-28_CmurisRN66	88	2	2	0	51	193	68	42	29	34	3	0	2	0	4	0	4
CryptoDB-28_CparvumIowaII	42	0	2	2	5	57	18	16	13	14	4	0	4	0	10	0	2
CryptoDB-28_GniphandrodesUnknown	206	116	3	3	15	205	18	23	51	46	7	0	5	0	128	0	2
CryptoDB-28_VbrassicaformisCCMP3155	1417	7	19	25	28	230	47	36	75	17	24	0	21	0	3	0	14
FungiDB-28_Acapsulatus_G186AR	111	0	2	3	7	144	49	215	40	36	17	0	8	0	14	0	2
FungiDB-28_Acapsulatus_NAm1	101	0	2	3	10	159	70	225	27	59	23	0	3	0	12	0	1
FungiDB-28_Acandida_2VRR	44	4	5	9	2	61	7	14	17	2	3	0	5	0	3	0	3
FungiDB-28_Alaibachii_Nc14	1524	5	3	6	12	215	67	121	18	51	25	0	5	0	4	0	1
FungiDB-28_Amacrogynus_ATCC38327	1515	6	27	9	53	667	306	388	117	256	80	0	10	0	13	0	18
FungiDB-28_Aastaci_APO3	559	2	7	10	6	269	60	131	49	72	15	0	10	0	7	0	17
FungiDB-28_Ainvadans_NJM9701	370	1	3	12	8	103	12	13	7	10	5	0	7	0	4	0	10
FungiDB-28_Aaculeatus_ATCC16872	538	1	10	6	10	158	68	145	8	24	19	0	3	0	9	0	3
FungiDB-28_Acarbonarius_ITEM5010	3902	0	6	7	13	340	86	330	93	63	18	0	4	0	5	0	6
FungiDB-28_Aclavatus_NRRL1	423	2	9	11	30	364	168	521	31	76	58	0	4	0	6	0	1
FungiDB-28_Aflavus_NRRL3357	330	0	9	9	188	108	49	129	179	2	17	0	2	0	5	0	4
FungiDB-28_Afumigatus_Af293	279	0	4	7	27	132	37	92	22	24	12	0	3	0	6	0	4
FungiDB-28_Anidulans_FGSCA4	216	1	5	8	2	76	7	10	8	6	5	0	5	0	8	0	2
FungiDB-28_Aniger_ATCC1015	297	2	3	8	21	152	31	90	7	16	17	0	2	0	5	0	2
FungiDB-28_Aniger_CBS513-88	293	1	6	7	22	214	62	182	8	29	22	0	3	0	6	0	2
FungiDB-28_AoryzaeRIB40	189	1	10	8	11	109	32	96	8	8	14	0	5	0	5	0	4
FungiDB-28_Aterreus_NIH2624	610	0	14	9	16	128	34	47	18	12	5	0	4	0	6	0	3
FungiDB-28_Bdendrobatidis_JEL423	90	0	1	6	2	195	135	170	37	147	37	0	10	0	21	0	9
FungiDB-28_Bfuckeliana_B05-10	80	0	1	7	8	438	313	1057	44	128	104	0	4	0	10	0	1
FungiDB-28_Calbicans_SC5314	137	2	11	3	8	99	26	53	7	10	10	0	2	0	5	0	3
FungiDB-28_Cglabrata_CBS138	98	0	13	2	96	61	49	47	39	7	11	0	4	0	4	0	4
FungiDB-28_Cimmitis_H538-4	88	0	4	6	11	202	76	314	19	52	32	0	2	0	11	0	2
FungiDB-28_Cimmitis_RS	106	0	4	6	12	170	60	234	27	43	24	0	3	0	9	0	1
FungiDB-28_CimmitisRMSCC2394	228	0	8	5	17	310	96	478	25	99	39	0	4	0	9	0	4
FungiDB-28_CimmitisRMSCC3703	158	0	3	8	12	274	101	430	22	78	38	0	10	0	13	0	6
FungiDB-28_Cposadasii_C735deltSOWgp	130	0	6	7	8	118	36	149	19	22	17	0	1	0	6	0	1
FungiDB-28_CposadasiiCPA0001	82	0	4	7	10	171	66	267	18	50	32	0	2	0	8	0	2
FungiDB-28_CposadasiiCPA0020	87	0	4	4	6	179	64	271	15	53	24	0	0	0	10	0	2
FungiDB-28_CposadasiiCPA0066	87	0	13	6	9	198	74	320	17	57	28	0	1	0	6	0	0
FungiDB-28_CposadasiiRMSCC1037	83	0	6	6	10	180	61	281	18	49	23	0	1	0	10	0	2
FungiDB-28_CposadasiiRMSCC1038	84	0	3	5	6	144	46	198	15	36	20	0	2	0	6	0	2
FungiDB-28_CposadasiiRMSCC2133	360	0	5	5	16	263	100	440	21	72	41	0	6	0	5	0	4
FungiDB-28_CposadasiiRMSCC3488	98	0	5	6	11	203	68	284	17	65	29	0	4	0	9	0	3
FungiDB-28_CposadasiiRMSCC3700	87	0	3	4	11	191	61	228	22	58	24	0	2	0	9	0	1
FungiDB-28_CposadasiiSilveira	103	0	5	6	10	210	76	316	21	56	35	0	3	0	11	0	1
FungiDB-28_Ccinerea_okay7-130	122	0	3	6	0	128	31	21	20	42	5	0	2	0	8	0	13
FungiDB-28_Cneoformans_B-3501A	71	2	3	2	4	86	34	65	11	43	15	0	2	0	4	0	3
FungiDB-28_Cneoformans_H99	71	0	5	4	2	75	29	44	10	31	17	0	3	0	1	0	1
FungiDB-28_Cneoformans_JEC21	76	2	4	1	5	85	40	63	10	48	13	0	3	0	4	0	4
FungiDB-28_Cgattii_R265	85	0	2	2	1	25	3	8	9	3	1	0	6	0	3	0	1
FungiDB-28_Cgattii_WM276	82	0	2	4	34	1122	963	1534	132	1108	233	0	3	0	2	0	1
FungiDB-28_Fgraminearum_PH-1	177	0	9	6	9	280	164	1220	21	25	4	0	0	0	10	0	3
FungiDB-28_Foxysporum_4287	174	0	11	4	7	604	383	3008	12	45	7	0	2	0	9	0	0
FungiDB-28_Fverticillioides_7600	155	0	4	3	8	226	112	796	21	20	6	0	3	0	9	0	0
FungiDB-28_Harabidopsidis_Emoy2	1566	3	1	22	18	418	41	50	48	40	17	0	8	0	8	0	11
FungiDB-28_Moryzae_70-15	662	5	3	4	19	227	68	167	215	9	19	0	7	0	8	0	6
FungiDB-28_Mglobosa_CBS7966	116	0	2	4	10	68	26	39	11	21	13	0	0	0	4	0	1
FungiDB-28_Mlarici-populina_98AG31	257	0	1	4	78	528	629	197	26	2048	14	0	1	0	14	0	18
FungiDB-28_Mcircinelloides_CBS277-49	180	2	4	22	17	225	69	103	15	61	15	0	15	0	43	0	6
FungiDB-28_Nfischeri_NRRL181	4532	2	5	10	28	186	89	164	23	17	35	0	4	0	4	0	9
FungiDB-28_Ncrassa_OR74A	420	2	9	9	13	134	43	157	19	15	25	0	10	0	6	0	2
FungiDB-28_Ndiscreta_FGSC8579	363	2	16	5	11	175	63	332	22	20	22	0	1	0	4	0	1
FungiDB-28_Ntetrasperma_FGSC2508	419	1	7	6	12	90	21	16	17	10	14	0	4	0	4	0	4
FungiDB-28_Pchrysosporium_RP-78	472	0	13	8	40	138	29	15	36	26	17	0	4	0	6	0	19
FungiDB-28_Pblakesleeanus_NRRL1555-	245	2	8	37	21	280	111	130	137	74	28	0	13	0	35	0	11
FungiDB-28_Pcapsici_LT1534	500	33	8	22	30	626	51	37	92	39	26	0	11	0	9	0	9
FungiDB-28_Pcinnamomi_CBS144-22	1374	0	12	17	40	618	81	22	39	52	23	0	11	0	8	0	23
FungiDB-28_Pinfestans_T30-4	1374	437	9	80	47	4917	663	910	864	990	229	0	141	0	51	0	67
FungiDB-28_Pparasitica_INRA-310	539	104	11	20	25	197	35	28	31	28	16	0	4	0	9	0	18
FungiDB-28_Pramorum_Pr-102	1122	12	8	13	39	28933	82	39	51	46	26	0	10	0	6	0	26
FungiDB-28_Psojae_P6497	1788	27	18	26	46	4624	178	81	471	84	75	0	18	0	5	0	25
FungiDB-28_Pjirovecii_SE8	159	0	5	3	265	28	19	45	30	7	8	0	2	0	9	0	1
FungiDB-28_Pgraminis_CRL75-36-700-3	78	2	2	10	8	111	56	16	15	410	15	0	7	0	8	0	4
FungiDB-28_Paphanidermatum_DAOMBR444	473	4	5	15	15	133	28	20	18	18	7	0	7	0	7	0	6
FungiDB-28_Parrhenomanes_ATCC12531	1129	2	12	13	5	105	39	71	21	14	23	0	4	0	2	0	3
FungiDB-28_Pirregulare_DAOMBR486	834	8	16	17	13	130	42	19	29	18	9	0	4	0	9	0	5
FungiDB-28_Piwayamai_DAOMBR242034	1001	9	17	9	22	180	53	25	30	38	28	0	7	0	3	0	5
FungiDB-28_Pultimum_BR650	461	1	6	3	3	95	22	14	20	20	10	0	2	0	5	0	2
FungiDB-28_Pultimum_DAOMBR144	1116	6	7	17	9	245	29	33	56	27	21	0	12	0	22	0	9
FungiDB-28_Pvexans_DAOMBR484	1309	17	21	14	29	195	61	39	21	47	13	0	5	0	6	0	10
FungiDB-28_Rdelemar_RA99-880	261	6	2	6	28	345	54	89	28	45	18	0	23	0	34	0	21
FungiDB-28_Scerevisiae_S288c	211	4	17	1	52	92	56	200	136	16	104	0	5	0	9	0	2
FungiDB-28_Sdiclina_VS20	1050	7	17	10	10	102	43	22	21	18	16	0	9	0	7	0	34
FungiDB-28_Sparasitica_CBS223-65	1128	14	14	19	23	279	74	104	59	117	42	0	20	0	12	0	42
FungiDB-28_Sjaponicus_yFS275	92	0	1	9	10	131	61	152	22	62	7	0	0	0	11	0	9
FungiDB-28_Soctosporus_yFS286	84	1	1	18	3	80	51	119	13	35	6	0	2	0	2	0	6
FungiDB-28_Spombe_972h-	92	11	2	15	5	115	67	158	13	54	12	0	4	0	6	0	4
FungiDB-28_Ssclerotiorum_1980UF-70	81	0	4	3	8	125	80	238	14	31	27	0	2	0	4	0	1
FungiDB-28_Smacrospora_k-hell	7985	2	10	11	41	119	44	144	29	14	20	0	6	0	6	0	2
FungiDB-28_Spunctatus_DAOMBR117	86	0	3	21	11	188	57	96	16	56	3	0	3	0	9	0	4
FungiDB-28_Sreilianum_SRZ2	897	3	25	8	6	164	44	40	17	31	13	0	2	0	2	0	15
FungiDB-28_Tmarneffei_ATCC18224	157	0	0	4	8	170	68	234	9	54	36	0	3	0	10	0	4
FungiDB-28_Tstipitatus_ATCC10500	124	0	1	6	9	196	82	244	20	39	23	0	6	0	8	0	1
FungiDB-28_Tmesenterica_DSM1558	59	0	3	0	3	88	71	64	16	67	12	0	0	0	13	0	3
FungiDB-28_Treesei_QM6a	653	2	11	12	9	163	33	105	24	24	9	0	5	0	3	0	5
FungiDB-28_Umaydis_521	265	3	9	3	6	77	27	28	9	9	3	0	2	0	3	0	8
FungiDB-28_Ylipolytica_CLIB122	183	0	27	1	12	90	17	13	20	10	10	0	0	0	7	0	5
GiardiaDB-28_GintestinalisAssemblageA	27	1	1	6	7	26	11	6	20	6	1	0	6	0	3	0	2
GiardiaDB-28_GintestinalisAssemblageADH	22	2	1	2	6	16	11	6	13	4	1	0	3	0	2	0	1
GiardiaDB-28_GintestinalisAssemblageB	45	0	2	7	4	17	8	3	6	2	6	0	4	0	3	0	2
GiardiaDB-28_GintestinalisAssemblageBGS_B	45	0	0	5	8	30	9	9	5	2	8	0	5	0	4	0	1
GiardiaDB-28_GintestinalisAssemblageE	11	0	0	12	5	26	17	8	19	3	4	0	6	0	2	0	0
GiardiaDB-28_SsalmonicidaATCC50377	27	0	2	10	0	32	7	8	0	0	0	0	0	0	6	0	1
MicrosporidiaDB-28_AalgeraePRA109	13	0	3	4	3	44	3	7	10	0	2	0	0	0	1	0	1
MicrosporidiaDB-28_AalgeraePRA339	16	0	4	2	0	31	2	0	4	1	4	0	0	0	1	0	1
MicrosporidiaDB-28_AalgeraeUndeen	249	0	7	5	8	80	14	0	20	0	4	0	0	0	9	0	2
MicrosporidiaDB-28_EaedisUSNM41457	55	0	0	3	6	7	2	6	13	2	5	0	2	0	3	0	0
MicrosporidiaDB-28_EcuniculiEC1	2	0	5	1	0	12	5	0	0	0	1	0	0	0	1	0	0
MicrosporidiaDB-28_EcuniculiEC2	5	0	4	2	0	13	4	0	0	0	1	0	0	0	3	0	0
MicrosporidiaDB-28_EcuniculiEC3	5	0	5	1	0	12	5	0	0	0	2	0	0	0	1	0	0
MicrosporidiaDB-28_EcuniculiGBM1	6	0	6	1	8	32	11	12	0	0	1	0	0	0	2	0	0
MicrosporidiaDB-28_EhellemSwiss	2	0	0	0	0	4	2	0	1	0	0	0	0	0	2	0	1
MicrosporidiaDB-28_EintestinalisATCC50506	7	0	5	0	14	32	16	20	2	3	2	0	0	0	1	0	0
MicrosporidiaDB-28_EromaleaeSJ2008	10	0	0	3	0	8	5	2	3	4	2	0	0	0	0	0	0
MicrosporidiaDB-28_EbieneusiH348	1918	4	0	2	43	105	80	15	35	0	36	0	0	0	7	0	0
MicrosporidiaDB-28_HtvaerminnensisOER-3-3	16	13	3	1	107	14	21	7	6	2	4	0	3	0	7	0	0
MicrosporidiaDB-28_MdaphniaeUGP3	32	0	0	1	35	82	15	24	16	15	6	0	4	0	12	0	2
MicrosporidiaDB-28_NematocidaSp1ERTm2	6	0	4	2	0	20	2	5	3	0	1	0	0	0	1	0	1
MicrosporidiaDB-28_Nsp1ERTm6	5	0	4	1	0	18	5	5	2	0	1	0	0	0	0	0	0
MicrosporidiaDB-28_NparisiiERTm1	4	1	0	5	2	18	4	5	0	0	1	0	0	0	1	0	0
MicrosporidiaDB-28_NparisiiERTm3	4	2	0	3	2	18	4	6	0	0	2	0	0	0	1	0	0
MicrosporidiaDB-28_NbombycisCQ1	4018	22	4	0	3	135	4	17	24	3	6	0	4	0	86	0	63
MicrosporidiaDB-28_NceranaeBRL01	20	4	5	2	5	14	2	3	8	0	0	0	2	0	8	0	0
MicrosporidiaDB-28_OcolligataOC4	4	0	0	3	7	16	3	5	6	0	2	0	0	0	0	0	0
MicrosporidiaDB-28_Slophii42_110	28	0	5	0	0	5	1	14	3	2	4	0	0	0	2	0	1
MicrosporidiaDB-28_ThominisUnknown	12	0	1	0	9	12	3	2	5	0	1	0	0	0	0	0	0
MicrosporidiaDB-28_Vculicisfloridensis	8	0	2	0	5	21	1	3	5	0	1	0	0	0	4	0	2
MicrosporidiaDB-28_VcorneaeATCC50505	8	2	0	2	1	16	8	1	5	1	0	0	0	0	3	0	1
PiroplasmaDB-28_BbigeminaBOND	257	1	1	4	18	269	47	28	249	18	74	0	4	0	4	0	14
PiroplasmaDB-28_BbovisT2Bo	44	0	3	3	18	75	16	20	19	13	5	0	0	0	11	0	2
PiroplasmaDB-28_BmicrotiRI	16	3	1	5	4	56	23	8	29	15	6	0	0	0	3	0	2
PiroplasmaDB-28_CfelisWinnie	106	14	3	0	23	29	6	10	5	8	3	0	0	0	2	0	0
PiroplasmaDB-28_TannulataAnkara	25	5	2	1	9	47	11	18	11	6	2	0	1	0	8	0	1
PiroplasmaDB-28_TequiWA	48	8	4	1	6	70	8	16	23	4	2	0	0	0	9	0	3
PiroplasmaDB-28_TorientalisShintoku	46	3	5	3	7	77	14	18	19	6	9	0	2	0	6	0	0
PiroplasmaDB-28_TparvaMuguga	28	1	2	2	11	63	12	22	15	6	2	0	1	0	8	0	2
PlasmoDB-28_PcoatneyiHackeri	36	6	2	0	56	72	31	10	55	15	5	0	0	0	9	0	2
PlasmoDB-28_PcynomolgiB	36	10	5	2	16	83	41	8	29	11	6	0	4	0	3	0	0
PlasmoDB-28_PfalciparumIT	119	11	2	1	25	63	30	6	473	14	7	0	0	0	4	0	0
PlasmoDB-28_Pgallinaceum8A	375	5	13	111	165	123	11709	13	30	46	3	0	2	0	17	0	0
PlasmoDB-28_PreichenowiCDC	131	9	3	0	28	60	34	5	89	23	7	0	2	0	4	0	0
PlasmoDB-28_PvivaxSal1	107	235	3	22	4445	138	69	17	7248	31	41	0	30	0	57	0	24
PlasmoDB-28_Pyoeliiyoelii17X	137	11	7	1	22	60	27	6	25	12	6	0	0	0	5	0	0
PlasmoDB-28_Pyoeliiyoelii17XNL	16575	13	8	12488	25	70	58	200	39	12	7	0	2	0	6	0	15
PlasmoDB-28_PyoeliiyoeliiYM	137	9	6	12	22	73	17	6	25	14	6	0	0	0	8	0	0
ToxoDB-28_CcayetanensisCHN_HEN01	0	0	0	0	0	105	23	17	46	8	7	0	8	0	9	0	1
ToxoDB-28_EacervulinaHoughton	0	0	0	0	0	242	32	48	221	8	39	0	12	0	57	0	4
ToxoDB-28_EbrunettiHoughton	0	0	0	0	0	295	43	46	139	7	41	0	13	0	39	0	7
ToxoDB-28_EfalciformisBayerHaberkorn1970	0	0	0	0	0	150	23	38	73	1	20	0	12	0	28	0	2
ToxoDB-28_EmaximaWeybridge	0	0	0	0	0	264	80	45	186	19	43	0	12	0	47	0	4
ToxoDB-28_EmitisHoughton	0	0	0	0	0	324	26	27	150	2	42	0	11	0	34	0	3
ToxoDB-28_EnecatrixHoughton	0	0	0	0	0	175	31	23	109	2	36	0	8	0	35	0	9
ToxoDB-28_EpraecoxHoughton	0	0	0	0	0	193	31	31	107	4	14	0	11	0	31	0	3
ToxoDB-28_EtenellaHoughton	0	0	0	0	0	614	116	99	373	18	57	0	11	0	29	0	8
ToxoDB-28_HhammondiHH34	0	0	0	0	0	176	258	2398	54	8	11	0	5	0	15	0	7
ToxoDB-28_NcaninumLIV	0	0	0	0	0	83	20	8	97	3	9	0	5	0	17	0	5
ToxoDB-28_SneuronaSN1	0	0	0	0	0	375	134	28	1275	10	91	0	14	0	46	0	16
ToxoDB-28_TgondiiARI	0	0	0	0	0	154	51	24	61	14	5	0	5	0	32	0	5
ToxoDB-28_TgondiiCAST	0	0	0	0	0	132	48	85	63	6	12	0	9	0	35	0	6
ToxoDB-28_TgondiiCOUG	0	0	0	0	0	143	97	12	613	5	12	0	5	0	158	0	15
ToxoDB-28_TgondiiCtCo5	0	0	0	0	0	84	9	10	50	5	6	0	5	0	11	0	4
ToxoDB-28_TgondiiFOU	0	0	0	0	0	129	38	22	160	4	6	0	6	0	74	0	10
ToxoDB-28_TgondiiGAB2-2007-GAL-DOM2	0	0	0	0	0	93	9	58	70	3	10	0	6	0	13	0	3
ToxoDB-28_TgondiiMAS	0	0	0	0	0	73	12	10	34	1	5	0	7	0	10	0	3
ToxoDB-28_TgondiiME49	0	0	0	0	0	2658	983	606	648	424	35	0	6	0	274	0	5
ToxoDB-28_Tgondiip89	0	0	0	0	0	112	14	18	47	9	8	0	4	0	17	0	4
ToxoDB-28_TgondiiRH	0	0	0	0	0	20	2	0	10	1	0	0	2	0	0	0	0
ToxoDB-28_TgondiiRUB	0	0	0	0	0	104	44	33	49	9	10	0	8	0	18	0	4
ToxoDB-28_TgondiiTgCATBr5	0	0	0	0	0	113	27	14	162	3	11	0	4	0	26	0	7
ToxoDB-28_TgondiiTgCATBr9	0	0	0	0	0	101	12	14	45	10	7	0	5	0	13	0	4
ToxoDB-28_TgondiiTgCatPRC2	0	0	0	0	0	156	37	17	288	11	5	0	7	0	19	0	5
ToxoDB-28_TgondiiTgCkUg2	0	0	0	0	0	73	8	13	33	6	8	0	7	0	13	0	4
ToxoDB-28_TgondiiVAND	0	0	0	0	0	114	20	151	55	3	8	0	5	0	24	0	4
ToxoDB-28_TgondiiVEG	0	0	0	0	0	140	36	11	80	4	5	0	7	0	17	0	4
ToxoDB-28_TgondiiGT1	0	0	0	0	0	144	19	11	88	2	8	0	7	0	16	0	7
TrichDB-28_TvaginalisG3	218	29	6	39	328	890	233	284	588	15	32	0	244	0	7	0	2
TriTrypDB-28_EmonterogeiiLV88	164	0	2	4	25	76	18	17	42	1	18	0	0	0	6	0	1
TriTrypDB-28_LaethiopicaL147	442	1	18	6	10	43	28	8	7	9	14	0	0	0	3	0	1
TriTrypDB-28_LamazonensisMHOMBR71973M2269	325	0	12	7	13	55	21	8	3	5	12	0	4	0	4	0	0
TriTrypDB-28_LarabicaLEM1108	356	3	10	11	12	51	32	19	12	9	18	0	0	0	1	0	0
TriTrypDB-28_LbraziliensisMHOMBR75M2903	357	1	5	2	10	98	26	8	8	34	17	0	0	0	19	0	0
TriTrypDB-28_LbraziliensisMHOMBR75M2904	362	1	5	3	6	176	19	4	11	41	21	0	0	0	8	0	0
TriTrypDB-28_LdonovaniBHU1220	397	3	6	7	10	68	26	11	14	16	19	0	3	0	2	0	4
TriTrypDB-28_LdonovaniBPK282A1	396	3	6	8	10	69	25	11	13	15	17	0	3	0	2	0	4
TriTrypDB-28_LenriettiiLEM3045	339	2	8	9	8	63	22	10	12	5	22	0	1	0	2	0	1
TriTrypDB-28_LgerbilliLEM452	379	3	11	5	10	47	27	12	10	10	14	0	3	0	2	0	2
TriTrypDB-28_LinfantumJPCM5	491	3	7	7	23	117	27	15	18	20	27	0	2	0	2	0	10
TriTrypDB-28_LmajorFriedlin	561	3	10	30	35	204	57	35	54	45	45	0	0	0	3	0	2
TriTrypDB-28_LmajorLV39c5	461	2	8	10	20	69	27	15	12	15	22	0	0	0	4	0	1
TriTrypDB-28_LmajorSD75.1	443	3	10	14	16	75	26	15	19	15	19	0	0	0	6	0	0
TriTrypDB-28_LmexicanaMHOMGT2001U1103	794	1	12	7	124	388	43	15	131	26	147	0	3	0	1	0	0
TriTrypDB-28_LpanamensisMHOMCOL81L13	338	2	3	5	11	77	26	8	10	18	19	0	0	0	3	0	0
TriTrypDB-28_LspMARLEM2494	362	2	9	5	4	61	26	11	20	13	21	0	2	0	0	0	2
TriTrypDB-28_LtarentolaeParrotTarII	349	1	9	5	15	38	17	10	6	7	14	0	4	0	2	0	0
TriTrypDB-28_LtropicaL590	394	5	12	7	10	45	24	10	18	10	15	0	0	0	4	0	1
TriTrypDB-28_LturanicaLEM423	384	1	9	11	7	47	21	15	6	8	16	0	0	0	3	0	1
TriTrypDB-28_LpyrrhocorisH10	865	0	16	11	16	155	46	22	85	39	45	0	5	0	5	0	3
TriTrypDB-28_LseymouriATCC30220	391	1	4	4	117	98	96	19	47	8	15	0	3	0	4	0	2
TriTrypDB-28_TbruceigambienseDAL972	38	2	0	6	7	31	17	12	4	8	12	0	4	0	4	0	0
TriTrypDB-28_TbruceiLister427	152	6	0	5	17	81	39	47	40	8	39	0	8	0	3	0	0
TriTrypDB-28_TbruceiTREU927	725	1	2	2653	61	384	66	133	236	11	1603	0	13	0	7	0	5
TriTrypDB-28_TcongolenseIL3000	1306	0	5	3685	7	155	23	95	80	2	42	0	7	0	0	0	2
TriTrypDB-28_TcruziCLBrener	1738	3	0	1	111	343	106	47	25	11	19	0	11	0	1	0	173
TriTrypDB-28_TcruziCLBrenerEsmeraldo-like	77	0	0	1	20	50	7	5	4	2	13	0	2	0	2	0	21
TriTrypDB-28_TcruziCLBrenerNon-Esmeraldo-like	90	0	0	0	8	56	6	9	4	6	7	0	2	0	0	0	31
TriTrypDB-28_TcruziDm28c	55	0	0	1	7	21	8	5	4	4	7	0	7	0	1	0	3
TriTrypDB-28_TcruziEsmeraldo	119	0	0	2	37	56	14	12	24	3	12	0	3	0	1	0	6
TriTrypDB-28_TcruziJRcl4	120	0	0	1	8	132	24	18	80	10	18	0	8	0	1	0	18
TriTrypDB-28_TcruzimarinkelleiB7	184	0	2	0	26	189	43	28	90	15	47	0	4	0	1	0	58
TriTrypDB-28_TcruziSylvioX10-1	179	0	1	1	48	231	75	44	45	6	45	0	10	0	1	0	45
TriTrypDB-28_TcruziTulacl2	200	0	1	4	58	128	11	35	39	5	49	0	4	0	4	0	17
TriTrypDB-28_TevansiSTIB805	67	2	0	6	17	61	37	48	6	11	37	0	7	0	5	0	0
TriTrypDB-28_TgrayiANR4	216	0	3	5	9	66	21	14	43	6	26	0	3	0	0	0	5
TriTrypDB-28_TrangeliSC58	204	0	4	3	12	81	21	3	12	13	13	0	4	0	2	0	7
TriTrypDB-28_TvivaxY486	159	0	2	29	73	4429	46	63	445	17	55	0	31	0	1	0	1
