# Supplementary material for: Removing contaminants from databases of draft genomes
Source: PLoS Comput Biol. 2018 Jun 25;14(6):e1006277. doi: 10.1371/journal.pcbi.1006277 (PMC6034898; doi:10.1371/journal.pcbi.1006277)
Supplement: S4 Table — Each cornea sample is listed alongside the clinical diagnosis, microbiology test result, and the expected true positive pathogen. (XLSX) [file pcbi.1006277.s004.xlsx]

## Sheet: Sheet2
Case #	Number of 75bp Paired Reads	Microbiology Laboratory Culture/Stain	Microscopic Diagnosis	True Positives
Case 1	35947243	Bacterial culture: no growth Gram stain: Gram(+) cocci	Bacterial Keratitis (Gram +)	Staphyloccoccus aureus
Case 2	42281022	Bacterial culture: Group B Streptococcus	Bacterial Keratitis (Gram +)	Streptococcus agalactiae
Case 3	32321057	Bacterial culture: no growth	Mycobacterial Keratitis	Mycobacterium
Case 4	31259428	Mycobacterial culture: Mycobacterium chelone	Mycobacterial Keratoconjuctivitis	Mycobacterium chelonae
Case 5	22572576	Aerobic culture: no growth	Fungal (Yeast) and focal bacterial (Gram + cocci) Keratitis	Candida
Case 6	43187311	Fusarium Solani	Fungal Keratitis (Branched septate hyphae)	Fusarium solani
Case 7	45410366	Candida albicans/ dubliniensis	Fungal Keratitis (Yeast)	Candida albicans/dubliensis
Case 8	42359755	Curvularia clavata	Fungal Keratitis (Septate hyphae)	Curvularia
Case 9	46033752	Aspergillus flavus	Fungal Keratitis (Branched septate hyphae)	Aspergillus flavus
Case 10	20060037	Bacterial culture: no growth Direct immunofluorescence: Anncaliia algerae	Microsporidia keratitis	Anncaliia algerae
Case 11	43742352	Acanthamoeba species	Acanthamoeba Keratitis	Acanthamoeba
Case 12	46648496	Acanthamoeba species	Acanthamoeba Keratitis	Acanthamoeba
Case 13	44554101	Acanthamoeba species	Acanthamoeba Keratitis	Acanthamoeba
Case 14	22460961	Bact culture: negtive Herpes simplex type 1 (Tissue culture and direct immunofluorescence)	Posterior granulomatous foci suggestive of herpetic infection	Herpes simplex type 1
Case 15	25512845	Bact culture: no growth Fungal culture: no growth	Corneal scarring	Herpes simplex type 1
Case 16	23749398	Bact culture: negtive Viral culture: Herpes simplex type 1 virus	Herpetic keratitis	Herpes simplex type 1
Case 17	43643461	No culture	Penetrating Keratoplasty (Graft failure)	None
Case 18	45824224	No culture	Penetrating Keratoplasty ( Graft failure)	None
Case 19	25623975	No culture	Penetrating Keratoplasty ( Graft failure)	None
Case 20	25202226	No culture	DSEK ( Graft failure)	None
