# Supplementary material for: Removing contaminants from databases of draft genomes
Source: PLoS Comput Biol. 2018 Jun 25;14(6):e1006277. doi: 10.1371/journal.pcbi.1006277 (PMC6034898; doi:10.1371/journal.pcbi.1006277)
Supplement: S6 Table — These tables contain the read counts for all genus and species classifications assigned by Kraken for the 20 corneal samples when using the original EuPathDB, EuPathDB-clean, the RefSeq EuPathDB, and the MicrobeDB databases. (XLSX) [file pcbi.1006277.s006.xlsx]

## Sheet: OriginalEuPathDB_Species
Name	Rank	TID	Genome Length	Max	Case01	Case02	Case03	Case04	Case05	Case06	Case07	Case08	Case09	Case10	Case11	Case12	Case13	Case14	Case15	Case16	Case17	Case18	Case19	Case20
Naegleria fowleri	S	5763	26516522	917357	917357	695	402	852	421	923	436	406	842	321	1029	1122	1022	291	366	540	774	436	321	1215
Toxoplasma gondii	S	5811	5.7828e+07	323910	99574	188683	112293	182939	52089	259498	114400	101215	232846	51929	260618	323910	264998	68621	96494	53627	196190	103930	81201	64922
Anncaliia algerae	S	723287	7.98244e+06	133565	78	27	47	94	283	44	50	57	52	133565	65	29	83	35	40	62	44	37	28	39
Entamoeba histolytica	S	5759	1.06246e+07	50386	50386	1355	897	2482	3277	1795	970	2562	1846	2444	2447	2119	1848	1645	1031	3150	1354	1788	762	1641
Candida albicans	S	5476	12426589	47927	6	38		1	73	39	47927	600	66	3	61	11	18	1	1	5	50	102		1
Hammondia hammondi	S	99158	62136819	37437	37437	1047	233	4836	14524	552	180	13114	1891	11613	535	881	3701	2386	1918	10629	2154	17052	599	4764
Plasmodium yoelii	S	5861	1.04874e+07	33120	33120	459	46	391	2573	376	1104	8667	735	670	1399	194	1355	330	121	1070	5034	4045	799	2004
Plasmodium vivax	S	5855	22035939	25532	8664	13875	10109	16439	4454	20644	8276	9302	18839	4653	22824	25532	21295	6942	9128	4980	15505	9308	7509	6172
Sarcocystis neurona	S	42890	94811902	24911	9849	15353	10581	18072	5608	23560	12087	11634	20246	6625	22832	24911	22354	6582	9480	5517	16066	10885	7444	6260
Trypanosoma cruzi	S	5693	3.3992e+07	16353	2461	2348	1411	2618	1403	2827	1354	2608	2861	2013	16353	3397	5134	1169	3084	1419	2154	1828	1177	1093
Acanthamoeba triangularis	S	146752	85176298	10137	10137	290	104	1454	5259	180	168	3310	470	3340	326	746	717	872	483	3231	473	3604	175	1589
Trypanosoma congolense	S	5692	31827801	8625	2685	209	9	80	392	61	135	8625	141	99	375	57	150	57	29	131	478	429	122	256
Aspergillus flavus	S	5059	35844787	8430	368	884	393	686	177	1019	402	388	8430	179	1240	1435	1099	270	364	186	880	412	354	204
Acanthamoeba lugdunensis	S	61605	79003901	8228	13	31			5	1	1	12	8	5	2581	8228	83			4	15	51		1
Aspergillus oryzae	S	5062	36104910	7876	6	6		1	3	8	3	3	7876		1	3		1		8		4		2
Entamoeba dispar	S	46681	12636824	6985	2489	3608	2969	3973	1346	5742	2590	2883	4873	1466	6000	6985	5258	2004	2419	1588	4340	2539	2213	1813
Acanthamoeba quina	S	211522	67169382	4838	38	22	2	19	29	5	4	21	13	18	1300	4838	105	12	2	27	10	34		9
Hamiltosporidium tvaerminnensis	S	1176355	10284894	4655	901	2649	1159	1783	470	3481	1234	1292	3139	492	3378	4655	2998	758	985	492	2144	958	809	509
Plasmodium gallinaceum	S	5849	7122750	3145	1161	1640	1302	1882	631	2739	1163	1497	2450	665	2911	3145	2505	1058	1181	736	1937	1183	1004	928
Acanthamoeba mauritaniensis	S	196912	89313970	2935	2935	310	27	400	1663	62	35	913	132	946	149	365	374	247	305	863	104	908	175	488
Leptomonas seymouri	S	5684	25985566	2783	729	1895	763	1370	530	2362	1021	947	2187	447	2049	2783	2231	506	604	350	1436	735	563	465
Acanthamoeba sp. ATCC 50496	S	225840	68698840	2054		5			1	1		6	7		479	2054	40				3	12	1
Malassezia globosa	S	76773	8803222	1957	907	903	792	1278	453	1496	604	715	1372	417	1778	1957	1495	536	683	530	1044	801	538	489
Acanthamoeba castellanii	S	5755	34113389	1694	29	8	2	14	29	4	2	11	7	15	592	1694	62	11	1	29	2	20	2	17
Pneumocystis jirovecii	S	42068	6022176	1363	370	758	543	803	215	1039	430	441	958	216	1044	1363	1181	289	426	213	874	402	340	232
Sordaria macrospora	S	5147	37880824	1196	1196	81	25	214	878	86	32	435	135	491	64	67	125	142	97	501	79	446	50	321
Vitrella brassicaformis	S	1169539	63440962	886	886	64	33	243	710	64	40	387	93	478	95	51	54	196	45	594	50	244	26	221
Plasmodium coatneyi	S	208452	23181453	836	311	477	350	638	188	761	305	351	560	191	695	836	824	275	365	193	565	300	301	239
Trypanosoma brucei	S	5691	2.55037e+07	817	817	65	13	36	132	37	44	762	84	30	187	36	76	17	15	52	164	129	63	71
Coccidioides immitis	S	5501	2.59245e+07	640	588	47	22	239	509	60	73	241	96	398	53	52	32	274	43	640	38	102	9	203
Neospora caninum	S	29176	54509397	568	245	303	194	371	124	468	179	247	402	142	499	568	532	217	183	135	411	201	166	138
Acanthamoeba lenticulata	S	29196	53795612	557	187	22	8	90	169	17	28	104	42	128	42	557	15	55	15	174	8	59	10	61
Albugo laibachii	S	653948	32250367	478	173	36	6	29	478	9	17	66	17	67	16	9	16	39	13	61	17	62	12	31
Fusarium oxysporum	S	5507	58711894	311	6	2		1	15	311	2	7	2	8	1		4	1		21		1		3
Saccharomyces cerevisiae	S	4932	11422353	307	253	25	18	102	223	12	15	131	26	170	27	13	22	60	13	307	14	57	7	99
Pythium iwayamai	S	115417	40507127	293	293	21	12	73	224	23	28	119	44	201	20	9	8	102	19	216	18	55	5	68
Aspergillus fischeri	S	36630	30739572	289	289	17	2	53	205	17	11	81	46	100	14	9	14	31	15	108	13	73	7	49
Aspergillus carbonarius	S	40993	32526869	259	259	11	5	41	117	15	15	69	30	52	8	11	14	17	8	82	9	68	3	46
Entamoeba nuttalli	S	412467	9479452	253	253	21	6	68	222	12	10	98	22	148	23	11	24	65	20	176	11	69	5	77
Acanthamoeba rhysodes	S	32599	57487272	253	4	5		1	1	2		6	2	4	75	253	11		1	1	2	2	1	4
Cyclospora cayetanensis	S	88456	42954807	210	210	7	1	24	125	1	4	73	3	55	2	4	11	17	16	56	8	60	1	36
Fusarium graminearum	S	5518	35487913	199	12	1		5	43	199	1	6		4		1		2		7		3	1	4
Babesia bigemina	S	5866	13433288	191	180	13	15	24	191	15	12	28	17	34	20	17	46	37	3	53	14	44	4	26
Phytophthora sojae	S	67593	77423590	189	176	11	7	72	178	26	10	77	19	106	15	12	10	60	10	189	13	40	4	63
Mitosporidium daphniae	S	1485682	5433206	159	48	59	58	87	33	95	70	36	72	22	159	85	98	18	37	28	99	22	33	36
Eimeria tenella	S	5802	37580635	157	23	7	5	11	16	12	7	13	16	21	157	22	33	8	17	10	7	19	1	6
Allomyces macrogynus	S	28583	48422036	156	156	12	9	33	103	11	4	54	18	73	10	12	7	21	12	98	8	45	6	36
Sporisorium reilianum	S	72558	17096506	154	154	14	5	60	149	14	10	52	15	98	9	3	9	59	10	118		46	3	34
Phytophthora cinnamomi	S	4785	56892743	153	153	14	7	56	103	10	11	48	19	87	5	15	9	39	12	98	7	36	1	39
Trichoderma reesei	S	51453	30966890	150	146	13	2	39	150	64	11	70	16	94	9	4	10	44	7	125	4	31	3	40
Pythium arrhenomanes	S	82932	41872081	146	135	7	3	45	125	15	11	51	18	82	19	15	11	45	14	146	8	24	4	48
Enterocytozoon bieneusi	S	31281	3095144	138	138	7	1	27	47	4	4	34	5	37	2	5	13	13	5	30	4	35		15
Eimeria acervulina	S	5801	29801919	132	37	11	20	22	27	4	2	25	6	25	132	3	24	13	42	22	10	6	18	14
Phytopythium vexans	S	907947	32502474	128	128	3	5	26	97	8	5	47	8	69	4	8	3	12	7	39	7	39	2	23
Leishmania mexicana	S	5665	29322705	126	74	75	48	75	58	81	33	53	126	58	102	113	114	54	42	73	71	59	29	33
Acanthamoeba palestinensis	S	28015	67011771	123	123	8	10	43	95	7	9	50	15	53	30	71	5	43	7	65	6	27	3	31
Phytophthora ramorum	S	164328	53631079	118	116	9	7	34	100	8	13	57	17	55	7	7	6	44	4	118	3	17	2	36
Trypanosoma vivax	S	5699	38436755	110	45	49	41	60	45	86	38	44	72	44	83	110	78	35	44	53	55	42	34	45
Phanerochaete chrysosporium	S	5306	31587661	98	98	11	8	47	70	28	16	59	27	61	17	28	30	33	14	87	20	26	8	25
Aphanomyces astaci	S	112090	56563394	90	77	17	3	35	76	8	5	41	17	52	5	10	1	27	6	90	3	18	4	13
Saprolegnia parasitica	S	101203	47155255	83	83	7		26	74	3	5	45	9	51	5		4	15	7	63	1	19	2	20
Aspergillus terreus	S	33178	28284959	81	81	9	5	24	62	11	6	39	23	39	8	6	6	19	3	65	7	36	5	27
Yarrowia lipolytica	S	4952	19536756	77	77	1	1	2	10	2		1	3	11			2		2	1	1	5		6
Pythium irregulare	S	36331	41367074	73	73	6	7	26	59	9	7	42	18	31	5	2	3	25	3	53	7	22		18
Aspergillus niger	S	5061	3.31594e+07	71	67	16	3	19	47	19	14	63	26	36	15	9	2	17	2	71	9	36	2	18
Chromera velia	S	505693	160666992	70	70	3	4	7	61	11	1	33	9	30	5	8	8	3	4	14	8	16	3	14
Gregarina niphandrodes	S	110365	12893473	69	21	36	11	18	15	47	14	9	41	11	34	69	43	11	12	12	41	25	11	8
Leptomonas pyrrhocoris	S	157538	27851880	69	69	7	1	13	65	5	7	23	11	40	5		9	24	2	38	4	19	2	20
Entamoeba invadens	S	33085	29470529	66	66	2	2	17	42	3	5	20	6	23	7	2	9	5	3	24	4	19	2	15
Pythium aphanidermatum	S	65070	33743952	64	64	6	2	17	48	9	5	21	5	35	4	1	3	19	3	33	5	11		7
Pythium ultimum	S	65071	41458067	63	63	8	4	20	44	6	7	24	11	49	7	6	6	17		36	3	11	3	11
Aspergillus clavatus	S	5057	25808406	62	37	3	2	6	15	5	1	9	62	10	4	3	10	9	2	16	3	39	2	6
Rhizopus delemar	S	936053	41152109	61	61	1			8	2	2		4	3	2		1	1	2	4	1	2
Saprolegnia diclina	S	112098	39662839	59	59	6	5	20	45	3	1	35	5	31	4	1	3	11	1	21	3	19		9
Magnaporthe oryzae	S	318829	39694489	53	38	2		10	53	23	4	10	5	16	3	1	1	7	4	15	4	10	1	8
Fusarium verticillioides	S	117187	40724786	53	12		1		11	53	1	8		4	1				1	6		3		3
Trypanosoma grayi	S	71804	19265964	51	51	2	3	17	36	5	2	23	10	24	3	3	8	16	6	30	3	17	2	18
Coccidioides posadasii	S	199306	2.47013e+07	44	44	3	8	15	24	9	4	30	13	34	5	3	3	17	4	30	3	18	4	16
Hyaloperonospora arabidopsidis	S	272952	69544932	43	43	3	5	8	26	2		16	3	39	2	2	2	4	4	11	2	15	4	12
Leishmania panamensis	S	5679	28634633	42	42	6	24	24	33	4	4	12	9	29	8	5	4	20	23	40	3	3	29	26
Acanthamoeba culbertsoni	S	43142	44680091	40	40			7	19			20	4	9	3	10	3	3	6	7	3	11	3	9
Giardia intestinalis	S	5741	11188491	38	22	2	2	11	25	3	2	16	5	19	4	5	2	10		38		10	1	12
Leishmania tarentolae	S	5689	28558463	36	32	2	3	19	36	4	4	12	9	27	3	4	2	10		32	2	7		13
Aspergillus aculeatus	S	5053	32379442	36	36	3	2	3	19	2	1	6	6	6			8	5		27	3	17		9
Eimeria necatrix	S	51315	39081202	33	33	2		1	13		1	1	2	1	3	1	3	7		2		4		2
Vittaforma corneae	S	42399	2939044	32	2			1	1			1	1	32	1						1
Phytophthora infestans	S	4787	186995261	30	30	1	5	5	16	5	1	8	8	5	5	9	8	1		7	12	2	3	4
Eimeria brunetti	S	51314	41246211	24	24	4	3	11	4		1	5		8	7		2	1	4	11		8		4
Ustilago maydis	S	5270	19112179	24	24	1	3	4	12	2	1	8	2	1	1		2	2		12	3	4	1	2
Botrytis cinerea	S	40559	36596747	21	5	3		7	21	10	2	5	4	9	2	5	1	2	3	12	2	9		2
Ordospora colligata	S	174685	2190666	20										20
Spraguea lophii	S	51541	2773659	19	1				1			2			19		3			1				1
Tremella mesenterica	S	5217	26650382	17	5	1		3	17			1		1		3		1		1
Nosema bombycis	S	27978	11480796	17	17	3	2	3	7			3	1	4	1		2	2	3	2		7	1
Talaromyces marneffei	S	37727	27649071	16	7		1	1	16	15		4	6	5				1	1	10		6		2
Histoplasma capsulatum	S	5037	28279864	16	12	2		1	7	5		7	4	5		3	3	3	1	16	3	5		2
Leishmania enriettii	S	5663	28420821	15	11			2	15	3	3	9	3	5				3	1	7	1	3	1	5
Talaromyces stipitatus	S	28564	34813305	15	5			1	13	15	2	2	3				2	1		9	2	7		2
Coprinopsis cinerea	S	5346	35194600	15	15			3	5			2		4		2		1		4		1
Phytophthora parasitica	S	4792	53044988	15	15	3		3	7	2		4	1	8			1	2		6		4	1	2
Eimeria maxima	S	5804	31647266	13	13	3			4			2		4				1				1		1
Cytauxzoon felis	S	27996	7393405	13	10	11	2	4	4	5	3	3	10	3	13	11	13	3	4	1	9	6	2	3
Aphanomyces invadans	S	157072	41013110	13	13			2	2	4		6	1	3		1	1	1	1	5		2
Trypanosoma evansi	S	5697	23322206	13					1			2		1	13		5		1	1
Theileria orientalis	S	68886	8146720	12	12			5	5			5		10	1			2		2		5		1
Trypanosoma rangeli	S	5698	12939183	12	12	1		1		1		1			10				1				1
Neurospora discreta	S	29879	33924452	12	7	3		3	10	8		3	2	2	2		1		1	12	2	6		2
[Candida] glabrata	S	5478	11675628	12	2	1	1		12			5		2		1						1
Phytophthora capsici	S	4784	55100255	12	12	1		4	7		1	5	5	3		1	2	3		2		2		2
Aspergillus fumigatus	S	746128	28142665	11	5			4	9	1		3	11	1			1		1	2		10	1	3
Eimeria mitis	S	44415	42844906	10	10			2	5		1	4	1	3	2					3		2		1
Schizosaccharomyces japonicus	S	4897	10763681	10	10	1			1	2		2					2			4		7		1
Mucor circinelloides	S	36080	34717490	10	10			1	6	1		2	2	2	3					2		2		4
Leishmania sp. MAR LEM2494	S	1303197	28357459	8	8	2	2	3	3			3	1	3						1		4		2
Puccinia graminis	S	5297	75200662	8	8				5	2		2	1	5	2	1	5	1		5		1
Aspergillus nidulans	S	162425	29283206	7	7	1		2	4	1	3	6	3	1		1	1	1	2	6		3	2	3
Neurospora crassa	S	5141	36578342	7	3			2	3	7			1	1								1		1
Spizellomyces punctatus	S	109760	23352340	7	7				4			2			2	2	1	1	2					1
Cryptosporidium baileyi	S	27987	5472409	6	6	2	3	3	1	4		4	2		5	1	4		2	4	6	2	1	2
Acanthamoeba astronyxis	S	65658	66666593	6	6	3		1	5	2		4		1	1	2	1			1		3
Leishmania turanica	S	62297	28013708	6	6	1		2	3			1		2				1		3		2		5
Schizosaccharomyces pombe	S	4896	11746013	6	6								1	4		1		1				6
Cryptococcus neoformans	S	5207	18199427	6	6	2			1					1	1					3	1			1
Phycomyces blakesleeanus	S	4837	44398734	6	3	1	1	5	6	1		4	1	1	6	4	3	2	3	4	2	6		2
Batrachochytrium dendrobatidis	S	109871	22848049	6	6		1	2	3			2	1							2		2		2
Albugo candida	S	65357	32292028	6	6				2				1		3			1		4		5
Cryptosporidium hominis	S	237895	7.52049e+06	5	1				5					1				1		1
Leishmania gerbilli	S	40285	28173858	5	4			2	1			5		3					2	3				1
Endotrypanum monterogeii	S	5705	29080531	5	5		1	1	5	3	5	3	4	2	1	3	2		1	1	1	1	2	1
Trichomonas vaginalis	S	5722	151664616	5	1				5			1								1				1
Eimeria falciformis	S	84963	34465387	4	4				1			1		1						2		2	1
Cryptosporidium muris	S	5808	7669809	4	3	1	2	2	4	1	2	1	2		3	1	4	1	1	3	2		1
Babesia bovis	S	5865	7998048	4	4			4				3										1
Babesia microti	S	5868	5979285	4	1			1		1	1	4		1		1							1	1
Neurospora tetrasperma	S	40127	35086907	4	2				1	4		1		3			1			3		1		1
Sclerotinia sclerotiorum	S	5180	35409785	4	2	1	1		1	1	1				1	1			1	4
Melampsora larici-populina	S	203908	91635719	4	3	4	1	1	2	1		2	2	4	1	2	1			4	2	2	1
Trachipleistophora hominis	S	72359	6933067	4					4													2
Theileria parva	S	5875	6980053	3	3		1			1						1					1
Leishmania aethiopica	S	5667	28342464	3	3				1			2		1								2
Cryptococcus gattii VGI	S	37769	17729350	3	3									1
Cryptococcus gattii VGII	S	1859096	16588131	3	3
Vavraia culicis	S	103449	5768656	3	1				1							1					3	1
Spironucleus salmonicida	S	348837	10659410	3	3				1			2										1		1
Leishmania arabica	S	40284	28234390	3				1	3
Eimeria praecox	S	51316	34731727	2	1	1			1		2	1			1	1		1	1	2		1		1
Plasmodium cynomolgi	S	5827	20595785	2	2											1
Theileria equi	S	5872	11410929	2	2
Entamoeba moshkovskii	S	41668	18211085	2	1				2	1					2						1	1		1
Leishmania major	S	5664	29192807	2	2					1
Schizosaccharomyces octosporus	S	4899	10552620	2	2	1			1			1		2		1	1
Plasmodium falciparum	S	5833	8305641	2					1			2
Plasmodium reichenowi	S	5854	8738055	1	1					1	1									1
Edhazardia aedis	S	70536	27207636	1	1
Cryptosporidium parvum	S	5807	7573094	1					1			1
Nosema ceranae	S	40302	5360968	1					1		1										1
Leishmania amazonensis	S	5659	26818292	1					1						1
Leishmania braziliensis	S	5660	29530958	1					1
Encephalitozoon hellem	S	27973	2130411	1						1
Nematocida parisii	S	586133	3449288	1								1
Leishmania tropica	S	5666	28652030	1									1	1		1						1
Encephalitozoon intestinalis	S	58839	2147732	1												1
Nematocida sp. 1	S	1155007	3906417	1																				1

## Sheet: OriginalEuPathDB_Genus
Name	Rank	TID	Max	Case01	Case02	Case03	Case04	Case05	Case06	Case07	Case08	Case09	Case10	Case11	Case12	Case13	Case14	Case15	Case16	Case17	Case18	Case19	Case20
Naegleria	G	5761	917360	917357	695	402	852	421	923	436	406	842	321	1029	1122	1022	291	366	540	774	436	321	1215
Toxoplasma	G	5810	323910	99574	188683	112293	182939	52089	259498	114400	101215	232846	51929	260618	323910	264998	68621	96494	53627	196190	103930	81201	64922
Anncaliia	G	311453	133560	78	27	47	94	283	44	50	57	52	133565	65	29	83	35	40	62	44	37	28	39
Entamoeba	G	5758	53457	53457	5256	4060	6871	5024	7959	3751	5814	7068	4212	8908	9604	7542	3900	3664	5098	6037	4659	3138	3655
Candida	G	1535326	47927	6	38		1	73	39	47927	600	66	3	61	11	18	1	1	5	50	102		1
Plasmodium	G	5820	43284	43284	16468	11822	19374	7859	24545	10862	19832	22607	6190	27861	29737	26009	8618	10811	6983	23058	14851	9622	9351
Aspergillus	G	5052	42697	1258	975	416	864	719	1139	467	708	42697	474	1299	1482	1167	400	407	643	934	831	379	397
Hammondia	G	99157	37437	37437	1047	233	4836	14524	552	180	13114	1891	11613	535	881	3701	2386	1918	10629	2154	17052	599	4764
Acanthamoeba	G	5754	30252	14519	801	182	2227	7970	319	290	4850	798	4938	9452	30252	1814	1402	889	4862	687	5052	396	2408
Sarcocystis	G	5812	24911	9849	15353	10581	18072	5608	23560	12087	11634	20246	6625	22832	24911	22354	6582	9480	5517	16066	10885	7444	6260
Trypanosoma	G	5690	17043	6162	2685	1479	2816	2023	3019	1578	12128	3168	2216	17043	3605	5458	1296	3182	1695	2869	2457	1403	1488
Hamiltosporidium	G	1176354	4655	901	2649	1159	1783	470	3481	1234	1292	3139	492	3378	4655	2998	758	985	492	2144	958	809	509
Leptomonas	G	5683	2783	801	1902	764	1384	595	2367	1028	970	2198	488	2054	2783	2240	530	606	389	1440	756	565	486
Malassezia	G	55193	1957	907	903	792	1278	453	1496	604	715	1372	417	1778	1957	1495	536	683	530	1044	801	538	489
Pneumocystis	G	4753	1363	370	758	543	803	215	1039	430	441	958	216	1044	1363	1181	289	426	213	874	402	340	232
Sordaria	G	5146	1196	1196	81	25	214	878	86	32	435	135	491	64	67	125	142	97	501	79	446	50	321
Vitrella	G	1169538	886	886	64	33	243	710	64	40	387	93	478	95	51	54	196	45	594	50	244	26	221
Fusarium	G	5506	683	33	8	1	10	103	683	5	21	3	23	4	1	5	3	1	44	2	9	1	13
Coccidioides	G	5500	681	642	53	30	264	536	80	77	277	111	437	59	56	36	294	48	681	41	124	13	222
Pythium	G	4797	655	655	52	30	192	530	65	65	273	103	419	57	34	33	223	39	531	43	128	13	170
Phytophthora	G	4783	646	646	48	32	220	538	62	47	279	86	348	46	50	48	198	35	540	41	122	14	196
Neospora	G	29175	568	245	303	194	371	124	468	179	247	402	142	499	568	532	217	183	135	411	201	166	138
Albugo	G	65356	480	179	36	6	29	480	9	17	66	18	67	19	9	16	40	13	65	17	67	12	32
Saccharomyces	G	4930	307	253	25	18	102	223	12	15	131	26	170	27	13	22	60	13	307	14	57	7	99
Eimeria	G	5800	302	160	31	28	48	81	16	15	74	28	67	302	29	63	34	65	55	17	47	20	31
Leishmania	G	5658	229	229	91	80	137	187	99	47	116	155	151	115	124	124	100	69	178	82	101	63	90
Cyclospora	G	44417	210	210	7	1	24	125	1	4	73	3	55	2	4	11	17	16	56	8	60	1	36
Babesia	G	5864	191	185	13	15	29	191	16	13	35	17	35	20	18	46	37	3	53	14	45	5	27
Saprolegnia	G	4769	166	166	13	5	48	139	7	7	88	19	94	10	3	13	27	10	100	5	47	2	36
Mitosporidium	G	1633384	159	48	59	58	87	33	95	70	36	72	22	159	85	98	18	37	28	99	22	33	36
Allomyces	G	28581	156	156	12	9	33	103	11	4	54	18	73	10	12	7	21	12	98	8	45	6	36
Sporisorium	G	63265	154	154	14	5	60	149	14	10	52	15	98	9	3	9	59	10	118		46	3	34
Trichoderma	G	5543	150	146	13	2	39	150	64	11	70	16	94	9	4	10	44	7	125	4	31	3	40
Enterocytozoon	G	27971	138	138	7	1	27	47	4	4	34	5	37	2	5	13	13	5	30	4	35		15
Phytopythium	G	795339	128	128	3	5	26	97	8	5	47	8	69	4	8	3	12	7	39	7	39	2	23
Phanerochaete	G	5305	98	98	11	8	47	70	28	16	59	27	61	17	28	30	33	14	87	20	26	8	25
Aphanomyces	G	100860	95	91	17	3	37	78	12	5	47	18	55	5	11	2	28	7	95	3	20	4	13
Yarrowia	G	4951	77	77	1	1	2	10	2		1	3	11			2		2	1	1	5		6
Chromera	G	505692	70	70	3	4	7	61	11	1	33	9	30	5	8	8	3	4	14	8	16	3	14
Gregarina	G	35089	69	21	36	11	18	15	47	14	9	41	11	34	69	43	11	12	12	41	25	11	8
Rhizopus	G	4842	61	61	1			8	2	2		4	3	2		1	1	2	4	1	2
Magnaporthe	G	148303	53	38	2		10	53	23	4	10	5	16	3	1	1	7	4	15	4	10	1	8
Hyaloperonospora	G	184462	43	43	3	5	8	26	2		16	3	39	2	2	2	4	4	11	2	15	4	12
Giardia	G	5740	38	22	2	2	11	25	3	2	16	5	19	4	5	2	10		38		10	1	12
Talaromyces	G	5094	37	16	3	1	3	29	37	2	7	10	5		2	3	2	1	21	2	15		4
Neurospora	G	5140	34	34	4		8	23	22		5	3	15	2		2		3	19	2	10	1	10
Vittaforma	G	42398	32	2			1	1			1	1	32	1						1
Ustilago	G	5269	24	24	1	3	4	12	2	1	8	2	1	1		2	2		12	3	4	1	2
Schizosaccharomyces	G	4895	23	23	2	2		4	2		8	1	6	4	2	3	1		6		14		1
Botrytis	G	33196	21	5	3		7	21	10	2	5	4	9	2	5	1	2	3	12	2	9		2
Ordospora	G	174684	20										20
Spraguea	G	51540	19	1				1			2			19		3			1				1
Theileria	G	5873	17	17		1	5	6	1		5		10	1	1		2		2	1	5		1
Tremella	G	105767	17	5	1		3	17			1		1		3		1		1
Nosema	G	27977	17	17	3	2	3	8		1	3	1	14	1		2	2	3	2	1	7	1
Histoplasma	G	5036	16	12	2		1	7	5		7	4	5		3	3	3	1	16	3	5		2
Coprinopsis	G	184431	15	15			3	5			2		4		2		1		4		1
Cryptococcus	G	5206	15	15	3			4	1	1		1	4	2	1				4	1	2		2
Cytauxzoon	G	27995	13	10	11	2	4	4	5	3	3	10	3	13	11	13	3	4	1	9	6	2	3
Cryptosporidium	G	5806	12	11	6	5	6	12	7	3	6	4	3	8	3	9	3	4	8	8	3	2	4
Nakaseomyces	G	374468	12	2	1	1		12			5		2		1						1
Mucor	G	4830	10	10			1	6	1		2	2	2	3					2		2		4
Puccinia	G	5296	8	8				5	2		2	1	5	2	1	5	1		5		1
Spizellomyces	G	4815	7	7				4			2			2	2	1	1	2					1
Phycomyces	G	4836	6	3	1	1	5	6	1		4	1	1	6	4	3	2	3	4	2	6		2
Batrachochytrium	G	100474	6	6		1	2	3			2	1							2		2		2
Endotrypanum	G	5703	5	5		1	1	5	3	5	3	4	2	1	3	2		1	1	1	1	2	1
Trichomonas	G	5721	5	1				5			1								1				1
Sclerotinia	G	5179	4	2	1	1		1	1	1				1	1			1	4
Melampsora	G	5260	4	3	4	1	1	2	1		2	2	4	1	2	1			4	2	2	1
Trachipleistophora	G	72358	4					4													2
Vavraia	G	35235	3	1				1							1					3	1
Spironucleus	G	39709	3	3				1			2										1		1
Edhazardia	G	70535	1	1
Encephalitozoon	G	6033	1						1						1
Nematocida	G	586132	1								1												1

## Sheet: RefseqDB_Species
Name	Rank	TID	Max	Genome Length	Case01	Case02	Case03	Case04	Case05	Case06	Case07	Case08	Case09	Case10	Case11	Case12	Case13	Case14	Case15	Case16	Case17	Case18	Case19	Case20
Magnaporthe oryzae	S	318829	362460	48028678	326723	135535	109542	179001	98032	267282	362456	218685	179155	148779	163360	139943	143762	118039	94718	133531	178101	106888	103341	162690
Toxoplasma gondii	S	5811	217860	62575919	53034	126309	66428	110541	30740	163799	63632	57270	155432	28140	169050	217864	170673	36343	56931	29783	122147	63443	46770	34339
Talaromyces marneffei	S	37727	53965	56567333	12886	31724	13605	23619	10459	49753	17957	32608	43741	8784	49534	53965	30814	14838	11999	8417	26003	19625	9336	7345
Plasmodium vivax	S	5855	48611	24107250	15495	25880	19209	31363	8278	37624	13947	16150	34743	8214	42818	48611	41217	12191	17270	9000	29442	17686	14349	11199
Candida albicans	S	5476	48123	13376205	4	44		1	12	39	48123	591	72	1	66	17	18	1	4	4	48	107
Hammondia hammondi	S	99158	42322	64726383	42322	2350	1039	6938	16921	2281	1077	15086	3646	13226	2498	3024	6046	3180	2887	12391	3512	19375	1203	5788
Plasmodium inui	S	52288	14999	24565150	4708	8044	5893	9205	2689	12472	4371	5521	11174	2675	12915	14999	12010	4010	5260	2876	8933	5347	4361	3409
Acanthamoeba castellanii	S	5755	13493	36318416	282	86	17	83	211	26	19	152	49	140	4740	13493	415	79	18	193	34	112	9	73
Nectria haematococca	S	140110	10147	50155678	19	5	3	3	20	10147	2	14	2	6	6	2	7	4	1	4	1	8	1	6
Aspergillus flavus	S	5059	8523	36332505	380	1060	476	815	223	1175	452	402	8523	193	1401	1766	1352	239	458	228	1075	467	398	244
Aspergillus oryzae	S	5062	7727	36583731		5				1			7727		1	2				2		3		1
Eimeria acervulina	S	5801	5036	33053913	365	206	23	167	267	45	91	453	162	482	5036	77	908	124	750	258	69	226	61	111
Malassezia globosa	S	76773	4074	8885990	1474	1823	1610	2529	768	2996	1105	1288	2691	698	3623	4074	3046	1009	1436	847	2141	1595	1192	960
Penicillium digitatum	S	36651	3012	24597973	49	1		3	15	1	2	16	6	6	20	1	313	17	1	10	59	3012	57	112
Entamoeba nuttalli	S	412467	2979	11879468	2979	68	21	245	598	63	61	320	105	490	74	45	64	262	57	639	33	179	17	225
Entamoeba dispar	S	46681	2833	21034629	1425	1559	1251	1612	574	2282	1228	1162	1941	596	2224	2833	2505	740	1035	615	2054	1187	993	804
Eimeria tenella	S	5802	2357	40823311	279	1285	328	999	266	1887	443	453	1745	212	2357	1599	1178	128	382	163	442	212	217	157
Nannochloropsis gaditana	S	72520	2355	29099466	2017	185	30	294	1013	109	95	798	192	815	2355	87	458	189	432	596	103	488	60	270
Debaryomyces fabryi	S	58627	2265	11517936	479	1375	605	966	241	1473	535	471	1449	238	1596	2265	1713	283	530	247	1336	551	403	279
Gregarina niphandrodes	S	110365	1922	13347130	1922	127	33	109	178	108	48	93	109	114	116	183	125	90	35	183	77	86	28	76
Mitosporidium daphniae	S	1485682	1846	5560192	683	1016	751	1363	403	1480	788	602	1372	329	1846	1588	1795	304	589	349	1073	560	457	296
Trichosporon asahii	S	82508	1727	24032530	129	72	7	50	89	15	28	148	49	165	1727	36	287	32	192	84	19	81	17	34
Grosmannia clavigera	S	226899	1619	28443374	572	955	606	821	292	1068	543	444	1107	296	1231	1619	1438	299	517	327	1055	582	446	328
Coniosporium apollinis	S	61459	1560	28039692	29	2	2	8	15	2	2	3	10	1560	6	4	4	4	1	26	1	9		7
Sordaria macrospora	S	5147	1451	39077323	1451	96	29	279	1034	87	41	537	158	585	69	80	148	197	111	618	94	521	60	381
Plasmodium fragile	S	5857	1313	21130770	419	673	547	709	270	1105	384	512	908	239	1077	1313	854	345	458	279	736	396	385	295
Penicillium rubens	S	1108849	1255	31811928	1255	154	55	493	975	102	128	539	194	769	103	96	73	476	80	1176	47	275	29	418
Clavispora lusitaniae	S	36911	1034	11863759	5	6	1		9	4	5	1034		2		1			3	1		3	1	113
[Candida] auris	S	498019	985	12141169	985	38	7	26	66	18	10	62	11	18	24	9	11	14	4	26	11	12	14	8
Entamoeba histolytica	S	5759	975	15841874	975	14	5	53	138	16	15	75	26	98	20	8	12	57	8	128	10	56	2	52
Guillardia theta	S	55529	906	75242065	906	26	9	61	191	14	10	75	28	103	41	15	13	50	12	137	14	55	5	59
Aspergillus nomius	S	41061	743	35741744	140	384	192	249	73	465	174	220	743	79	492	571	434	116	136	71	321	211	121	101
Aspergillus fischeri	S	36630	731	31390648	731	20	3	76	260	12	14	121	43	130	71	11	21	45	17	164	19	93	7	77
Paramecium tetraurelia	S	5888	544	68194138	160	308	221	364	92	454	162	159	442	81	457	544	456	136	211	95	322	195	147	138
Plasmodium knowlesi	S	5850	531	20053532	192	288	259	357	119	392	167	186	338	114	491	531	496	129	234	108	368	190	186	142
Aureococcus anophagefferens	S	44056	522	43129133	522	23	19	142	352	26	33	229	44	274	21	25	19	118	26	299	26	123	8	119
Enterocytozoon bieneusi	S	31281	404	3490659	404	29	9	74	229	31	19	181	51	164	24	21	24	83	22	168	18	113	10	69
Leishmania mexicana	S	5665	386	30764448	173	220	158	251	118	337	105	150	368	112	352	386	320	118	129	122	216	156	104	95
Aspergillus bombycis	S	109264	382	36933902	6	1		2	5	1		1	382	2			1	1	2	3		2
Emiliania huxleyi	S	2903	372	139751952	372	40	27	94	277	50	35	150	54	183	26	26	32	101	31	207	20	99	10	92
Dictyostelium discoideum	S	44689	362	21653830	219	181	152	226	56	266	96	107	226	63	313	362	290	85	149	90	234	137	121	85
Fusarium pseudograminearum	S	101028	325	36107620	5	5	1	1	17	325		2	3	1	1			1	1	3	1	6	1	1
Saccharomyces cerevisiae	S	4932	320	11802608	267	26	17	104	220	13	15	136	26	179	29	15	22	61	12	320	17	57	8	105
Phytophthora sojae	S	67593	283	78711639	283	17	8	103	230	28	12	131	32	153	23	14	19	88	15	252	18	52	6	91
Candida orthopsilosis	S	273371	281	12219415	2			4	281	4	3	2	3	4	1	2	2			2	1	6	5
Fusarium verticillioides	S	117187	260	41289309	19	1	1	5	20	260	1	6	2	6	4	2	2		1	8		3		2
Trypanosoma cruzi	S	5693	258	84392073	186	107	23	96	59	117	36	107	97	38	258	114	57	21	28	52	49	34	12	20
Setosphaeria turcica	S	93612	247	37088426	57	111	51	110	47	154	73	92	120	15	187	247	138	28	54	37	106	35	30	33
Rhodotorula graminis	S	29898	241	19212162	241	14	9	76	186	16	11	97	21	139	11	16	20	62	21	172	17	44	6	60
Cyclospora cayetanensis	S	88456	216	42176173	216	4		1	12	2	3	6	1	8	2	2	3	1	4	6	1	10		10
Purpureocillium lilacinum	S	33203	209	37442740	209	18	15	60	183	27	15	76	31	97	14	9	12	73	68	166	9	36	4	47
Babesia bigemina	S	5866	196	13756082	188	16	15	27	196	15	10	34	20	36	26	19	48	37	3	61	16	46	5	27
Phaeoacremonium minimum	S	223192	187	46735444	51	108	52	99	45	187	31	63	156	23	167	169	73	25	43	36	55	44	16	19
Marssonina brunnea	S	698440	184	47901305	45	108	35	103	38	119	33	60	135	30	173	184	70	29	34	35	59	35	21	19
Fusarium oxysporum	S	5507	169	59469410	6	2		1	12	169	1	2	2	5	1	1	4			19				3
Pseudogymnoascus destructans	S	655981	167	27517996	167	16	6	44	120	15	10	66	27	90	8	4	8	35	9	96	3	41	13	40
Penicillium expansum	S	27334	158	31676899	158	3		2	13	2	3	9	9	7	1		2	7	5	22	1	22	1	4
Gaeumannomyces tritici	S	36779	154	39478620	154	11	6	54	118	12	8	61	18	79	9	11	5	50	10	91	2	33	4	33
Isaria fumosorosea	S	114497	145	32477035	112	21	4	55	145	32	10	75	34	89	16	13	17	55	5	113	6	40	5	41
Candida dubliniensis	S	42374	140	13488930	5	3	1	4	13	6	140	3	6	1		3	2		1	2	4
Thermothelomyces thermophila	S	78579	139	37735364	124	9	5	57	116	13	11	37	9	78	9	14	5	52	10	139	6	20	4	31
Diplodia corticola	S	236234	133	33850368	133	20	4	29	78	41	9	39	14	62	17	23	19	24	7	92	13	26	3	26
Thielavia terrestris	S	35720	130	36019789	130	11	8	19	90	13	7	48	19	52	3	8	6	33	9	83	5	38	3	28
Malassezia sympodialis	S	76777	118	7536424	118	9	6	19	57	4	2	21	8	43	8	4	3	13	13	37	7	33	2	36
Saprolegnia parasitica	S	101203	118	47908340	118	9	6	31	96	4	5	52	6	62	6	2	5	22	7	72	2	30	3	24
Thecamonas trahens	S	529818	116	26222650	116	4	8	18	60	18	5	54	9	46	10	7	8	9	5	42	5	18	3	18
Wickerhamomyces ciferrii	S	1041607	112	15008433	112	3		11	49	3		22	2	34	2	4	18	4	4	20	5	21	4	19
Anthracocystis flocculosa	S	84751	109	22109174	109	10	4	19	64	6	8	29	16	43	3	6	13	17	3	54	7	23	3	20
Leptomonas pyrrhocoris	S	157538	103	29179117	103	13	3	32	102	22	14	53	23	75	27	9	11	33	5	73	12	25	4	29
Cutaneotrichosporon oleaginosum	S	879819	98	19292012	98	10	11	37	89	12	9	44	24	75	7	11	10	41	11	83	9	26		29
Capronia epimyces	S	43228	97	28343527	71	35	26	46	28	44	97	45	43	44	49	33	27	28	31	55	17	38	22	22
Wallemia ichthyophaga	S	245174	97	9525366	27	2	1	3	97			1	1	4	1		2	4	1	2		5	1	1
Exophiala oligosperma	S	215243	93	37606492	66	10	3	27	93	13	7	27	13	36	11	4	7	28	7	64	5	25	3	17
Stereum hirsutum	S	40492	93	45064732	39	5	2	26	93	3	24	9	9	44	6	3	4	22	3	19	4	16	1	13
Acytostelium subglobosum	S	361139	92	29169221	36	70	31	46	26	80	24	48	63	24	87	92	43	7	15	18	37	31	18	16
Aphanomyces astaci	S	112090	90	57653149	77	17	3	34	75	8	6	42	13	54	4	10	1	25	6	90	3	18	4	14
Dictyostelium purpureum	S	5786	89	22919683	89	1	1	1	1	2	1	5	3	4	4	6	3	2	2	1		3		3
Eutypa lata	S	97096	88	50638104	81	10	5	28	88	24	6	34	13	42	19	21	9	25	11	50	8	15	3	29
Cryptomonas paramecium	S	2898	88	463276	88	2		6	27	1	2	9	1	20	14	5	3	3	3	11	1	10		14
Cordyceps militaris	S	73501	87	30419040	87	12	14	32	67	39	36	56	24	48	18	14	18	24	18	73	14	34	13	32
Alternaria alternata	S	5599	86	32888110	86	3		2	21		4	23	1	10	1	1	2	2	1	17		9		2
Colletotrichum higginsianum	S	80884	83	49367689	78	12	7	33	70	20	6	41	12	62	7	5	7	35	4	83	4	11	1	21
Rasamsonia emersonii	S	68825	82	27618953	82	28	6	34	67	24	11	35	24	31	23	35	12	25	10	74	6	20	7	36
Moesziomyces antarcticus	S	84753	78	17847110	78	14	2	16	67	11	13	33	12	35	7	7	7	11	2	48	11	16		19
Bigelowiella natans	S	227086	77	395831	68	9	1	24	77	4	3	23	8	34	4	4	3	13	2	30	3	20	4	18
Malassezia pachydermatis	S	77020	74	8103443	74	2	1	7	20	1		8	5	13	4		11	4	7	28	5	19		10
Aspergillus niger	S	5061	69	33412178	61	18	2	20	50	19	8	60	38	33	17	12	2	16	4	69	6	29	3	17
Yarrowia lipolytica	S	4952	68	20024016	68		1	1	8			1	1	4			1		1	5	2	2		5
Metarhizium majus	S	1650735	66	41447709	66	1		2	8	8		3		3	2		3		1	5	3	5	1	1
Neofusicoccum parvum	S	310453	66	41713404	66	14	3	21	55	34	7	55	16	22	29	4	8	14	8	37	9	22	3	15
Auricularia subglabra	S	1331295	62	68458267	62	3	4	7	23	3	1	18	1	24	1	4	4	3	1	19	2	16	3	11
Ichthyophthirius multifiliis	S	5932	62	20376485	62			1	6	1		1		14		1	1		1	5	1
Cyberlindnera jadinii	S	4903	59	12561060	6	1		2	59	6	1	4	2	3	2	1		2	3	9		11	3	3
Phanerochaete carnosa	S	231932	59	42937443	59	11	1	27	57	15	7	36	9	35	23	17	7	20	1	55	4	11	2	15
Colletotrichum gloeosporioides	S	474922	57	54869370	57	8	2	12	48	17	5	22	6	25	2		6	22	3	42	5	13	2	12
Saprolegnia diclina	S	112098	56	40271106	56	8	5	21	46	7	1	33	6	33	4	2	4	11	2	19	3	17		9
Thalassiosira pseudonana	S	35128	56	32000802	56	2	1	9	34	1	2	12	1	16	4	5	1	3	1	12	1	12	5	13
Cyphellophora europaea	S	293227	55	28558848	55	1		11	37	7	1	22	6	21	3	4	2	16	2	37	2	12	1	8
Chaetomium thermophilum	S	209285	54	27841923	34	7	1	20	54	6	3	16	2	25		5	4	8	1	22	2	9	5	11
Pestalotiopsis fici	S	393283	53	50273118	32	11	6	29	41	27	11	22	12	39	19	29	19	31	10	53	5	12	4	23
Zymoseptoria tritici	S	1047171	51	39273426	51	11	3	21	38	2	8	19	11	39	6	3	3	14	5	49		13		22
Sporothrix schenckii	S	29908	50	31459330	50	3	4	12	38	9	6	38	9	28	5	3	6	11	1	23	4	14	3	12
Candida tropicalis	S	5482	50	13640770	3	2	1	1	30	5	50	3		8	3	3		2		7	2	1	1	1
Beauveria bassiana	S	176275	48	32528023	48	5	1	8	47	12	2	18	8	38	2	4	2	17	2	43	2	16	2	19
Verruconis gallopava	S	253628	48	30677748	48	6	1	10	24	3	8	12	2	21	5	3	6	13	3	33	4	4	1	15
Chaetomium globosum	S	38033	47	33443772	47	1		4	28	3	1	6	8	13	7	6		2	1	3	1	7	2	4
Parastagonospora nodorum	S	13684	47	36631866	47	4	2	12	15	4	7	21	8	24	5	4	2	13	3	29	2	9	1	16
Eimeria necatrix	S	51315	47	42089191	47	2	1		21		1	6	4	3	4	1	8	13	1	3		5		3
Trypanosoma grayi	S	71804	47	19921783	47	2	3	13	33	5	4	18	7	22	5	4	7	12	7	32	3	17	2	20
Podospora anserina	S	5145	45	33236768	45	1	3	13	28	8	1	18	6	39	6	10	5	12	4	37	6	10	3	15
Mixia osmundae	S	34349	45	13528643	27	2	1	12	24	8	3	19	2	28	2	1	2	20	5	45		8		7
Aspergillus terreus	S	33178	44	28880966	44	5	3	7	16		4	12	16	13	3	1	4	2	2	11	2	6	3	7
Penicilliopsis zonata	S	41063	44	24721483	44	17	7	13	20	8	9	16	8	10	9	15	12	15	10	16	2	13	3	7
Lodderomyces elongisporus	S	36914	44	13679360	10	13	1	3	44	11	12	15	12	5	8	15	6		1	10	3	2	1	5
Leptosphaeria maculans	S	5022	43	42470354	16	33	9	19	18	43	11	18	42	15	35	43	16	10	15	13	13	8	7	12
Tilletiaria anomala	S	5281	42	18596871	42	2	3	24	30	4	7	25	5	22	5	2	2	21	6	38	5	7	1	25
Phytophthora parasitica	S	4792	42	53516621	42	6	1	16	18	5	6	19	5	35	2	8	3	12	2	31	3	10	1	9
Metarhizium brunneum	S	500148	40	36457718	27	7		14	31	13	5	12	9	35	5	1		10	2	40		5		13
Gloeophyllum trabeum	S	104355	40	34191999	40	3	1	4	12			4	1	11	1			3	2	17	1	4		4
Trametes versicolor	S	5325	39	42547405	39	7	1	10	19		3	10	2	18	2	4	2	5	3	14	3	19	2	4
Exophiala xenobiotica	S	348802	38	31212093	29	7	2	21	22	7	2	20	15	25	2	2	5	13	2	38	2	8		12
Tsuchiyaea wingfieldii	S	5619	37	19503873	23	5	2	14	37	3	1	16	10	27	5	5	3	8	1	32	4	8		16
Giardia intestinalis	S	5741	37	11163761	20	2	2	11	25	3	2	16	5	19	4	5		10		37		10	1	12
Phytophthora infestans	S	4787	36	188982637	36	4	6	10	19	10	7	19	10	7	14	9	9		5	6	14	4	2	5
Trichoderma gamsii	S	398673	35	36951878	3	3		2	35	35	1	2		4	1	4	1			5		1	1	1
Aspergillus glaucus	S	41413	35	27305451	35	5		11	29	4	6	12	15	11	11		1	7	3	22	5	6	4	3
Botrytis cinerea	S	40559	34	37824771	8	18	11	21	14	26	10	15	29	11	29	34	16	6	10	10	15	6	3	8
Phycomyces blakesleeanus	S	4837	33	47966469	19	15	3	22	14	20	7	13	21	4	28	33	22	6	13	7	6	8	7	3
Tetrahymena thermophila	S	5911	32	75371619	8	19	5	10	10	32	2	13	17	8	17	23	27	4	9	7	13	10	5	1
Blastocystis hominis	S	12968	31	18175900	31	18	8	23	27	19	7	20	6	31	19	21	13	9	12	15	14	21	4	19
Metschnikowia bicuspidata	S	27322	30	15300565	30	3	1	9	30	3	1	11	3	23	1	1	2	7		25	2	5	1	14
Eimeria mitis	S	44415	30	35895076	25	6	2	20	17	13	6	24	7	8	30	5	5	6	4	12	6	4	1	4
Trichoderma reesei	S	51453	28	32055888	24	5	3	5	28	11		4	4	10	6	4	3	2	2	5	2	5		1
Colletotrichum fioriniae	S	710243	28	48289335	28	2	3	1	25	4	1	6	5	8	2	6	7	1	1	11		6		3
Aspergillus aculeatus	S	5053	28	33377189	28	4	2	5	17	2	1	7	8	8	4	3	7	5		13	5	3		6
Aspergillus clavatus	S	5057	28	26930873	28	5	3	6	12	5	1	7	13	11	7	8	2	9	3	8	3	9	1	2
Leishmania panamensis	S	5679	28	28905757	21	4	2	8	28	2	3	10	7	17		3		14	3	24		2		6
Verticillium alfalfae	S	1051613	26	29944750	23	2	1	4	15	3	2	10	3	8		2	2	3	5	26		5	1	5
Heterostelium pallidum	S	13642	26	27820863	4	7	5	5	1	19	3	3	26	6	11	25	6	3	6	2	10	5	3	2
Pochonia chlamydosporia	S	280754	24	43841638	4		1	1	24	11	1	3	1	1				1	2	3				1
Sclerotinia sclerotiorum	S	5180	24	37012157	7	14	3	16	3	13	9	9	18	4	19	24	5	3	8	4	8	6	1
Pseudocercospora fijiensis	S	1873960	24	72652803	13	13	3	9	18	14	24	24	14	11	7	14	10	6	3	13	16	12	6	9
Schizophyllum commune	S	5334	24	37530821	24	4	3	3	21	3	1	6	6	22	5	3	4	3	2	11	2	6	2	7
Exophiala aquamarina	S	1033840	23	40630704	23	2	1	1	13	8	4	6	1	9	3	4	5	3	8	7	1	2	2	1
Trichoderma atroviride	S	63577	22	35456521	14	4	3	6	22	3	4	10	6	13	3	6	1	3	2	14	2	3	1	3
Colletotrichum graminicola	S	31870	22	48027683	22	9	2	12	15	20	4	14	7	7	13	8	3	4	3	11	1	11		6
Exophiala mesophila	S	212818	22	29096893	15	2		5	8	1	1	5	3	6	2	2	2	1	3	2		22		1
Debaryomyces hansenii	S	4959	22	11969839	1			1	22		10	4		3	1		1	4		5		3		1
Kwoniella dejecticola	S	324770	22	23680291	8	11	5	16	5	22	3	8	17	4	15	15	6	4	4		6	6	1	3
Neospora caninum	S	29176	22	55340915	22		2	2	5		1	4	3	2	4	4	1		2	6	3	4	1	1
Scedosporium apiospermum	S	563466	21	41457248	13	4		1	21	10		6	4	7	2	4	3	2	2	5	1	6		2
Baudoinia panamericana	S	1709381	21	21742496	21	5	1	8	12	4	3	18	7	16	5	1	4	5		17	3	7		7
Dichomitus squalens	S	114155	21	39252541	21			1	11	1		1	1	6				1		3		5		5
Verticillium dahliae	S	27337	20	32382169	20	1		2	14	8	1	6	1	11	2	2		4	2	13		5
Capronia coronata	S	43229	20	25638223	20	5	1	5	7	2		4	3	11	2	6	1	4	2	9	1	7		1
Bipolaris maydis	S	5016	20	31570127	6		1	3	2	8	12	20	1		1	3	2					2
Heterobasidion irregulare	S	984962	20	32991033	18	4		5	12	2		5	4	10	3	1		3	1	20	3	4		6
Eimeria maxima	S	5804	20	34476224	20	2		2	5	8	1	3	3	5	3	5	4	1	2	2	4	6	3	2
Ordospora colligata	S	174685	20	2268173										20
Penicillium arizonense	S	1835702	19	33423675	19		3	1	5	10	2	6	6	5	1		1	3		8	1	14
Trichophyton benhamiae	S	63400	19	21695225	4	1		2	1				2	1	2	19	1	1		1	1	1	1	1
Cladophialophora carrionii	S	86049	19	28805331	19	3	3	1	7	2	2	5		7		4	2	2	2	6	4	1		6
Meyerozyma guilliermondii	S	4929	19	10443170	9			1	12	1	6	7	1	5	19	2	3	6	2	6		4		2
Naumovozyma dairenensis	S	27289	19	12970893	19	4		1	5			3		2		1				1		2		2
Ustilago maydis	S	5270	19	19409141	19	5	2	1	14	1		8	2	2	2	1	3	3	1	11	3	9	3	4
Trypanosoma brucei	S	5691	19	21002844	4	8	1	5	2	7	11		9	7	19	11	8	4	5	6	6	4	1	4
Paraphaeosphaeria sporulosa	S	1460663	18	37913685	18	2		3	9	1		1	1	9	3	3	5	4	10	14		7		4
Lobosporangium transversale	S	64571	18	39893330	6	14	6	8	18	7	2	7	6	7	14	15	4	1	1	1	3	3	3	2
Metarhizium acridum	S	92637	17	37090474	5	4	4	2	9	17	3	1	6	2	5	3				6		5
Cladophialophora bantiana	S	89940	17	36385797	5	9	8	6	7	7	1	5	17	2	7	12	11	1	2	3	6	3	1	1
Vanderwaltozyma polyspora	S	36033	17	13922374	17	1	2	2	13	2	1	4	1	8	3	3	2	2		11	3	3		3
Melampsora larici-populina	S	203908	17	95152751	5	6	2	14	10	10	4	7	7	11	17	13	7		4	5	6	6	2	3
Perkinsus marinus	S	31276	17	84892349	11	3		2	6	4	1	17	3	7	6	5	4	4	1	6		3	1	1
Blastocystis sp. subtype 4	S	944170	17	12793294	12	3		1	17			1		2				2		2	1	5		4
Trichoderma virens	S	29875	16	37982560	14				16	4	2	5	2	4	5	1	3	2	1	5		5		3
Bipolaris oryzae	S	101162	16	30642820	7	3	4	2	3	3	12	16	2	1	6	4			1	1	3		1	1
Aureobasidium subglaciale	S	1042127	16	25652174	5	1		1	16	3		5		3		1		3		9	1	4		5
Colletotrichum orchidophilum	S	1209926	15	45944327	14			10	9		3	9	4	15	6	7	1	2	3	14	2	12		2
Pseudogymnoascus verrucosus	S	342668	15	29353067	15	2		3	5	2	1	3	2	5		1		1		13		1		1
Cladophialophora immunda	S	569365	15	42707568	15			2	9	3		1	2	6	3	2	2			3		6	1	1
Pseudozyma hubeiensis	S	327079	15	1.77452e+07	15	1		1	5		2	3		3		3				2		3		3
Postia placenta	S	104341	15	68660470	15				9			7	5	10		1	1	3	2	3	4	9
Rhodotorula toruloides	S	5286	15	19790284	15	1	1	9	13	1		9	2	4	2	4	6	1	2	14		3	1	6
Phialocephala scopiformis	S	149040	14	48192654	12	5	1	8	3	9	1	6	6	6	9	14	7	4		10	6	4	3	1
Exophiala spinifera	S	91928	14	32593174	14	1		5	7	1	2	5	2	9	1	2	2	1		11		6	2	2
Aureobasidium namibiae	S	559561	14	25299009	6			7	14	1	1	3	1	7	1	1				13		4		3
Punctularia strigosozonata	S	202698	14	32806441	14			1	5	1		4		2		1				3	1	5		5
Aphanomyces invadans	S	157072	14	41330114	14				3	3		4	1	5	1	10	2	1	2	6	2	3
Nosema ceranae	S	40302	14	6597575					1		1			14							1		1
Bipolaris sorokiniana	S	45130	13	32732957	11				2	2	4	13	1	1	2		1	1	1	4	1			1
Kalmanozyma brasiliensis	S	1392244	13	17206452	13			1	7	1		6	5	6	2		1	1	1	4	1	2		1
Trichophyton verrucosum	S	63417	12	21843796	1		1	1	1	12			1	2		4			1			1
Exophiala dermatitidis	S	5970	12	26160604	9	2	1	3	12	2	1	1		5	2			1		4		10	2	4
Cladophialophora psammophila	S	1182553	12	38858820	7	3	1	1	12	2		4	6	3	1	5		2		4	1		1	2
Sphaerulina musiva	S	85929	12	27862685	12	9	2	4	7	6	2	6	6	4	6	11	7	3	8	5	1	1		3
Saitoella complicata	S	5606	12	13898120	12		1		3			5		4			1	1		2	1	2		2
Cladophialophora yegresii	S	470704	11	27784239	11	5	1	4	10	4		1	2	5	4			1		6	3	2		1
Zygosaccharomyces rouxii	S	4956	11	9569195	6	3		1	1	11		1	8	3	4	5		2	3	1	2			1
Phaeodactylum tricornutum	S	2850	11	26880545	10			1	11	1		3	2	1	1		2	1		3		3	1	1
Wallemia mellicola	S	1708541	11	9704696			1	1	1	1		11	1	1	1	1	3	1		1	1	1		2

## Sheet: RefseqDB_Genus
Name	Rank	TID	Max	Case01	Case02	Case03	Case04	Case05	Case06	Case07	Case08	Case09	Case10	Case11	Case12	Case13	Case14	Case15	Case16	Case17	Case18	Case19	Case20
Magnaporthe	G	148303	362460	326723	135535	109542	179001	98032	267282	362456	218685	179155	148779	163360	139943	143762	118039	94718	133531	178101	106888	103341	162690
Toxoplasma	G	5810	217860	53034	126309	66428	110541	30740	163799	63632	57270	155432	28140	169050	217864	170673	36343	56931	29783	122147	63443	46770	34339
Plasmodium	G	5820	70255	22410	37465	27773	44449	12285	55753	20310	24250	50838	12135	61526	70255	58324	17999	24946	13258	42348	25307	20749	16207
Talaromyces	G	5094	53968	12895	31729	13607	23621	10469	49765	17959	32609	43745	8787	49539	53968	30819	14838	12000	8431	26005	19627	9336	7348
Candida	G	1535326	48466	14	49	2	10	340	54	48466	604	81	15	70	25	22	4	5	15	55	115	6	1
Aspergillus	G	5052	43532	1483	1528	681	1200	712	1693	667	861	43532	487	2011	2380	1830	446	626	619	1440	849	541	465
Hammondia	G	99157	42322	42322	2350	1039	6938	16921	2281	1077	15086	3646	13226	2498	3024	6046	3180	2887	12391	3512	19375	1203	5788
Acanthamoeba	G	5754	13493	282	86	17	83	211	26	19	152	49	140	4740	13493	415	79	18	193	34	112	9	73
Fusarium	G	5506	11186	56	15	5	14	116	11186	5	29	10	24	13	7	13	7	4	42	2	18	2	15
Eimeria	G	5800	7469	753	1504	354	1192	586	1953	543	961	1921	710	7469	1689	2109	277	1146	444	523	459	283	280
Entamoeba	G	5758	5401	5401	1641	1277	1913	1313	2363	1307	1558	2074	1186	2320	2890	2586	1060	1102	1385	2098	1426	1012	1081
Malassezia	G	55193	4078	1684	1834	1617	2558	853	3002	1107	1321	2704	754	3635	4078	3061	1027	1456	916	2154	1658	1195	1006
Penicillium	G	5073	3388	1511	159	58	500	1012	115	135	574	216	788	125	98	401	504	89	1221	110	3388	87	539
Nannochloropsis	G	5748	2355	2017	185	30	294	1013	109	95	798	192	815	2355	87	458	189	432	596	103	488	60	270
Debaryomyces	G	4958	2265	481	1375	605	967	268	1473	545	475	1449	241	1597	2265	1714	287	530	252	1336	554	403	280
Gregarina	G	35089	1922	1922	127	33	109	178	108	48	93	109	114	116	183	125	90	35	183	77	86	28	76
Mitosporidium	G	1633384	1846	683	1016	751	1363	403	1480	788	602	1372	329	1846	1588	1795	304	589	349	1073	560	457	296
Trichosporon	G	5552	1727	129	72	7	50	89	15	28	148	49	165	1727	36	287	32	192	84	19	81	17	34
Grosmannia	G	360145	1619	572	955	606	821	292	1068	543	444	1107	296	1231	1619	1438	299	517	327	1055	582	446	328
Coniosporium	G	1955842	1560	29	2	2	8	15	2	2	3	10	1560	6	4	4	4	1	26	1	9		7
Sordaria	G	5146	1451	1451	96	29	279	1034	87	41	537	158	585	69	80	148	197	111	618	94	521	60	381
Clavispora	G	36910	1097	990	44	8	26	75	22	20	1097	11	20	24	10	11	14	7	30	11	15	15	121
Guillardia	G	55528	906	906	26	9	61	191	14	10	75	28	103	41	15	13	50	12	137	14	55	5	59
Paramecium	G	5884	544	160	308	221	364	92	454	162	159	442	81	457	544	456	136	211	95	322	195	147	138
Aureococcus	G	44055	522	522	23	19	142	352	26	33	229	44	274	21	25	19	118	26	299	26	123	8	119
Phytophthora	G	4783	425	425	30	18	156	337	50	32	194	56	242	48	36	33	130	26	359	39	77	9	133
Enterocytozoon	G	27971	404	404	29	9	74	229	31	19	181	51	164	24	21	24	83	22	168	18	113	10	69
Leishmania	G	5658	400	274	236	166	290	208	352	119	188	390	169	368	400	327	151	137	202	222	184	111	128
Dictyostelium	G	5782	395	395	182	153	227	57	271	97	112	229	68	319	371	293	87	152	91	234	140	121	88
Emiliania	G	2902	372	372	40	27	94	277	50	35	150	54	183	26	26	32	101	31	207	20	99	10	92
Saccharomyces	G	4930	322	271	27	18	104	224	13	15	137	27	182	29	15	24	63	12	322	17	59	8	106
Trypanosoma	G	5690	282	238	117	27	114	95	129	51	127	113	68	282	129	72	37	41	92	58	55	15	44
Colletotrichum	G	5455	267	267	35	20	88	241	85	21	119	45	171	39	31	29	99	18	234	16	68	7	72
Rhodotorula	G	5533	258	258	15	10	85	199	17	11	106	23	144	13	21	27	64	23	188	17	48	7	66
Setosphaeria	G	39952	247	57	111	51	110	47	154	73	92	120	15	187	247	138	28	54	37	106	35	30	33
Cyclospora	G	44417	216	216	4		1	12	2	3	6	1	8	2	2	3	1	4	6	1	10		10
Purpureocillium	G	1052105	209	209	18	15	60	183	27	15	76	31	97	14	9	12	73	68	166	9	36	4	47
Babesia	G	5864	197	196	16	15	31	197	16	11	40	20	37	28	20	48	37	3	61	16	47	6	29
Saprolegnia	G	4769	194	194	17	11	53	153	12	7	92	16	100	11	5	15	33	9	101	7	54	3	40
Phaeoacremonium	G	65412	187	51	108	52	99	45	187	31	63	156	23	167	169	73	25	43	36	55	44	16	19
Marssonina	G	324777	184	45	108	35	103	38	119	33	60	135	30	173	184	70	29	34	35	59	35	21	19
Pseudogymnoascus	G	78156	183	183	18	6	48	128	17	11	70	29	96	8	6	8	36	9	109	4	42	13	41
Exophiala	G	5583	157	157	24	8	62	156	33	17	64	34	90	21	14	21	47	20	126	8	74	9	37
Gaeumannomyces	G	29849	154	154	11	6	54	118	12	8	61	18	79	9	11	5	50	10	91	2	33	4	33
Isaria	G	72232	145	112	21	4	55	145	32	10	75	34	89	16	13	17	55	5	113	6	40	5	41
Thermothelomyces	G	1920207	139	124	9	5	57	116	13	11	37	9	78	9	14	5	52	10	139	6	20	4	31
Metarhizium	G	5529	135	135	16	5	37	106	56	13	40	23	64	23	18	5	24	6	96	5	30	2	26
Diplodia	G	66735	133	133	20	4	29	78	41	9	39	14	62	17	23	19	24	7	92	13	26	3	26
Thielavia	G	35719	130	130	11	8	19	90	13	7	48	19	52	3	8	6	33	9	83	5	38	3	28
Wickerhamomyces	G	599737	122	122	3		11	52	4	2	25	2	35	5	5	18	4	5	21	6	22	5	21
Trichoderma	G	5543	117	64	13	6	13	117	61	7	27	12	34	17	15	8	8	6	31	4	15	2	9
Thecamonas	G	877559	116	116	4	8	18	60	18	5	54	9	46	10	7	8	9	5	42	5	18	3	18
Anthracocystis	G	1392992	109	109	10	4	19	64	6	8	29	16	43	3	6	13	17	3	54	7	23	3	20
Leptomonas	G	5683	103	103	13	3	32	102	22	14	53	23	75	27	9	11	33	5	73	12	25	4	29
Cutaneotrichosporon	G	1838142	98	98	10	11	37	89	12	9	44	24	75	7	11	10	41	11	83	9	26		29
Wallemia	G	148959	98	27	2	2	4	98	1		12	2	5	2	1	5	5	1	4	1	6	1	3
Capronia	G	43220	97	92	41	27	51	35	46	97	49	46	55	51	39	28	32	33	64	18	45	22	24
Aphanomyces	G	100860	96	92	17	3	34	80	11	6	48	14	60	5	20	3	26	8	96	5	21	4	17
Stereum	G	5644	93	39	5	2	26	93	3	24	9	9	44	6	3	4	22	3	19	4	16	1	13
Acytostelium	G	133407	92	36	70	31	46	26	80	24	48	63	24	87	92	43	7	15	18	37	31	18	16
Eutypa	G	97095	88	81	10	5	28	88	24	6	34	13	42	19	21	9	25	11	50	8	15	3	29
Cryptomonas	G	3030	88	88	2		6	27	1	2	9	1	20	14	5	3	3	3	11	1	10		14
Cordyceps	G	45234	87	87	12	14	32	67	39	36	56	24	48	18	14	18	24	18	73	14	34	13	32
Alternaria	G	5598	86	86	3		2	21		4	23	1	10	1	1	2	2	1	17		9		2
Chaetomium	G	5149	82	81	8	1	24	82	9	4	22	10	38	7	11	4	10	2	25	3	16	7	15
Rasamsonia	G	1132856	82	82	28	6	34	67	24	11	35	24	31	23	35	12	25	10	74	6	20	7	36
Bipolaris	G	33194	78	35	8	8	8	19	25	78	78	6	12	18	9	5	7	5	14	9	2	1	7
Moesziomyces	G	63261	78	78	14	2	16	67	11	13	33	12	35	7	7	7	11	2	48	11	16		19
Bigelowiella	G	227085	77	68	9	1	24	77	4	3	23	8	34	4	4	3	13	2	30	3	20	4	18
Verticillium	G	1036719	74	60	8	4	23	74	22	7	26	11	42	9	5	2	29	10	64	3	14	2	16
Yarrowia	G	4951	68	68		1	1	8			1	1	4			1		1	5	2	2		5
Neofusicoccum	G	407951	66	66	14	3	21	55	34	7	55	16	22	29	4	8	14	8	37	9	22	3	15
Auricularia	G	5230	62	62	3	4	7	23	3	1	18	1	24	1	4	4	3	1	19	2	16	3	11
Ichthyophthirius	G	5931	62	62			1	6	1		1		14		1	1		1	5	1
Cladophialophora	G	82105	59	59	20	13	14	46	19	3	17	27	25	15	24	16	6	4	25	15	14	3	11
Cyberlindnera	G	604195	59	6	1		2	59	6	1	4	2	3	2	1		2	3	9		11	3	3
Phanerochaete	G	5305	59	59	11	1	27	57	15	7	36	9	35	23	17	7	20	1	55	4	11	2	15
Thalassiosira	G	35127	56	56	2	1	9	34	1	2	12	1	16	4	5	1	3	1	12	1	12	5	13
Cyphellophora	G	226991	55	55	1		11	37	7	1	22	6	21	3	4	2	16	2	37	2	12	1	8
Pestalotiopsis	G	37840	53	32	11	6	29	41	27	11	22	12	39	19	29	19	31	10	53	5	12	4	23
Zymoseptoria	G	1047167	51	51	11	3	21	38	2	8	19	11	39	6	3	3	14	5	49		13		22
Sporothrix	G	29907	50	50	3	4	12	38	9	6	38	9	28	5	3	6	11	1	23	4	14	3	12
Beauveria	G	5581	48	48	5	1	8	47	12	2	18	8	38	2	4	2	17	2	43	2	16	2	19
Verruconis	G	1494215	48	48	6	1	10	24	3	8	12	2	21	5	3	6	13	3	33	4	4	1	15
Parastagonospora	G	1351751	47	47	4	2	12	15	4	7	21	8	24	5	4	2	13	3	29	2	9	1	16
Blastocystis	G	12967	47	47	21	8	24	44	20	8	22	7	35	20	23	14	11	14	17	16	27	4	23
Podospora	G	5144	45	45	1	3	13	28	8	1	18	6	39	6	10	5	12	4	37	6	10	3	15
Mixia	G	34348	45	27	2	1	12	24	8	3	19	2	28	2	1	2	20	5	45		8		7
Penicilliopsis	G	70110	44	44	17	7	13	20	8	9	16	8	10	9	15	12	15	10	16	2	13	3	7
Lodderomyces	G	36913	44	10	13	1	3	44	11	12	15	12	5	8	15	6		1	10	3	2	1	5
Leptosphaeria	G	5021	43	16	33	9	19	18	43	11	18	42	15	35	43	16	10	15	13	13	8	7	12
Tilletiaria	G	5280	42	42	2	3	24	30	4	7	25	5	22	5	2	2	21	6	38	5	7	1	25
Gloeophyllum	G	40443	40	40	3	1	4	12			4	1	11	1			3	2	17	1	4		4
Fonsecaea	G	40354	39	33	18	6	13	39	18	12	20	17	13	16	15	13	5	7	21	12	17	6	11
Trametes	G	5324	39	39	7	1	10	19		3	10	2	18	2	4	2	5	3	14	3	19	2	4
Tsuchiyaea	G	5618	37	23	5	2	14	37	3	1	16	10	27	5	5	3	8	1	32	4	8		16
Giardia	G	5740	37	20	2	2	11	25	3	2	16	5	19	4	5		10		37		10	1	12
Botrytis	G	33196	34	8	18	11	21	14	26	10	15	29	11	29	34	16	6	10	10	15	6	3	8
Phycomyces	G	4836	33	19	15	3	22	14	20	7	13	21	4	28	33	22	6	13	7	6	8	7	3
Aureobasidium	G	5579	32	19	1		8	32	4	1	10	1	10	1	2	1	3	1	23	1	9		11

## Sheet: CleanedEuPathDB_Species
Name	Rank	TID	Genome Length	Max	Case01	Case02	Case03	Case04	Case05	Case06	Case07	Case08	Case09	Case10	Case11	Case12	Case13	Case14	Case15	Case16	Case17	Case18	Case19	Case20
Anncaliia algerae	S	723287	5.09072e+06	104260	8		7	13	174					104264				5	4	11			5	2
Candida albicans	S	5476	10725622	42605	2	37		1	53	35	42605	542	60	1	53	11	15			1	44	90
Hammondia hammondi	S	99158	57295125	19484	19484	474	74	2469	7206	99	38	6723	871	5801	160	316	1815	1169	979	5555	1048	8835	302	2365
Aspergillus oryzae	S	5062	35381352	7922	5	7		1	3	3	3	2	7922	2	1	2		1		6		3		1
Acanthamoeba lugdunensis	S	61605	73682319	7759	1	29					1	10	8		2465	7759	75			1	14	47
Aspergillus flavus	S	5059	35105885	7747		5						2	7747									6	1
Acanthamoeba quina	S	211522	63017364	4549		15						7	7		1270	4549	103			1	8	24
Acanthamoeba castellanii	S	5755	63242971	1749	3	2			2		1	4	3		605	1749	60				1	13		1
Acanthamoeba triangularis	S	146752	74304785	1710	1710	39	5	213	717	11	5	426	67	483	162	538	105	76	71	395	70	547	30	198
Acanthamoeba sp. ATCC 50496	S	225840	63416941	1572		4			1			3	6		422	1572	39				1	6	1
Acanthamoeba mauritaniensis	S	196912	83230938	966	966	216	8	95	498	12	10	294	40	291	145	369	210	80	144	265	32	290	123	149
Acanthamoeba lenticulata	S	29196	50456006	551	1	3		1	1	1		2	1	5	38	551	3			6	1	7
Fusarium oxysporum	S	5507	57585281	317	6			1	10	317	2	5	2	5			4	1		17		3		2
Saccharomyces cerevisiae	S	4932	10560184	272	224	25	14	97	196	9	18	126	24	161	26	13	20	50	10	272	12	48	7	93
Acanthamoeba rhysodes	S	32599	53929820	259		3			1			3		3	92	259	12				1
Malassezia globosa	S	76773	8651556	214	214	6	13	80	129	10	8	35	37	69	28	12	22	48	13	117	3	78	18	70
Fusarium graminearum	S	5518	34755164	151	10			3	25	151		5		6				1		5		1		5
Acanthamoeba palestinensis	S	28015	63560797	140	10				8				1	1	42	140	1		1	1	1	2		2
Plasmodium yoelii	S	5861	4.19024e+06	97	97	3			1	1	6	15	5	1			3		1	4	10	12	2	10
Entamoeba histolytica	S	5759	7.58852e+06	93	93	1		5	12	8	4	5		5	1	2	1	2		7	4	13	2
Sordaria macrospora	S	5147	36162212	81	64	10	2	20	68	15	2	27	8	58	3	4	11	10	10	81	8	54	3	42
Aspergillus niger	S	5061	3.23154e+07	71	65	16	3	19	46	19	13	57	33	36	15	7	1	17	2	71	8	39	2	19
Aspergillus fischeri	S	36630	29819905	65	7			2	7	6		2	65							8		11		1
Fusarium verticillioides	S	117187	39989027	65	7		1		9	65	1	7		4						5		1		3
Cyclospora cayetanensis	S	88456	40884882	64	64	1		9	52			30	3	23		1	3	4	5	17	3	25		13
Aspergillus clavatus	S	5057	24720273	58	11			1	9	6		4	58	10	2	1	6	3		10	2	19		8
Trypanosoma cruzi	S	5693	3.05694e+07	58	9	2	1	2	1		3	5	2	6	58	1	7	3	10	3		1		4
Yarrowia lipolytica	S	4952	18893271	56	56			1	1	2			1	1								2		1
Trichoderma reesei	S	51453	29762241	43	17			1	36	43		6		1	1		1	3	1	17		5	1	2
Spraguea lophii	S	51541	1720768	25	3	1		1				2	1	1	25		7	1	2	2		1		2
Magnaporthe oryzae	S	318829	38052059	22	12			6	22	10	1	3		3	1	1	1	2		2	1	4
Aspergillus fumigatus	S	746128	27625018	21	5			2	5	1		3	21	1			3			2		5		3
Hyaloperonospora arabidopsidis	S	272952	67916449	21	21	3		2	11			10	2	15				1	2	2		5	1	7
Eimeria tenella	S	5802	30698884	20	2			2				3	1		20				3	1		1	2	1
Aspergillus carbonarius	S	40993	31339529	20	9	1		6	6	5	5		18	4	1	2	4	3		12	1	20	1	6
Histoplasma capsulatum	S	5037	26741751	20	3	2		2	3	4	13	5	20	3	1	2	2	3		11	2	10		3
Acanthamoeba culbertsoni	S	43142	42492108	19	1				1					1	7	19		1		1
Toxoplasma gondii	S	5811	5.12275e+07	18	18	11	10	18	17	12	9	11	13	5	14	16	11	3	7	12	4	9	3	3
Saprolegnia parasitica	S	101203	46578112	18	18			4	11			3	1	5					1	4		5		2
Aphanomyces astaci	S	112090	55051817	18	18	1			8					1						1		3	1
Aspergillus aculeatus	S	5053	31226856	17	13	1	1		3	1		1	8	2			3	2		8	1	17		4
Botrytis cinerea	S	40559	34959494	17	3			4	13	17	1	7	17	2	2	1		2	2	9	1	6		2
Sarcocystis neurona	S	42890	84836830	15	11	10	2	3	1	5	7	9	2	3	2	6	8	2	5	1	8	15		5
Sporisorium reilianum	S	72558	16533311	15	15		1	1	6	1		1		2		1				1		2	1	4
Allomyces macrogynus	S	28583	46663224	15	11		1	1	6	1		2	3	2			2	1		15		4	1	5
Aspergillus nidulans	S	162425	28863949	12	6	1		2	5		2	1	12			1		2	1	4		2	1
Talaromyces stipitatus	S	28564	34097775	12	3			2	12	7		1	8				2	1		6	1	6
Phycomyces blakesleeanus	S	4837	37400918	12	2			1	3			1	12		2					3		6
[Candida] glabrata	S	5478	10937306	12					12		2	1										1
Aspergillus terreus	S	33178	27705828	11	11	3		2	9	1		8	4	3						5	1	7		4
Coccidioides posadasii	S	199306	2.38143e+07	11	6	1			1			1	11		1					4		2	1
Phanerochaete chrysosporium	S	5306	31153964	11	11			1	4		1	10	3	4	1	1		4		9	1	1		1
Albugo laibachii	S	653948	31411257	11	6	4		4	11	3	1	11	1	7			2	7	2	9	3	6		2
Coccidioides immitis	S	5501	2.4948e+07	10	3				5	2			10							8		3
Ustilago maydis	S	5270	18814091	9	9	1		2	5	1		2								3		4		1
Pythium ultimum	S	65071	3.68398e+07	9	5				9			1	2	3			1	1			1	1
Talaromyces marneffei	S	37727	26990726	8	5	3	1		8	4		1	5	3				1		7		6		1
Pneumocystis jirovecii	S	42068	4527434	8	5				3	1			2	1	1					8	1	2		1
Vitrella brassicaformis	S	1169539	58190175	7	7			2	4			4	2	4								3		2
Neurospora discreta	S	29879	32330900	7	3			2	3	7			2							5	1	3
Coprinopsis cinerea	S	5346	34628574	7	7			1	2			1		2						2
Pythium irregulare	S	36331	40260192	7	7			2	4	1			4	2	1			1		2	1	3
Acanthamoeba astronyxis	S	65658	60248003	6	2										2	6
Phytopythium vexans	S	907947	31805119	6	6			1	3			2							1	6		2
Pythium aphanidermatum	S	65070	33318190	6	6			2	3					6								1
Naegleria fowleri	S	5763	23333204	6	6				4					1
Neurospora crassa	S	5141	34499882	6				1	6	1		2	1	1				1						1
Chromera velia	S	505693	140036430	5	5				3	2							1			1				1
Sclerotinia sclerotiorum	S	5180	33826995	5	1	1			2	1	2				1	1	1		1	5
Cryptococcus gattii VGI	S	37769	17012379	5	5									1
Mucor circinelloides	S	36080	32884231	5	4				5			1	1		3					2		1		2
Rhizopus delemar	S	936053	36278309	5	2				5		2		1	2				1		3
Phytophthora cinnamomi	S	4785	55862577	5	5			1	3			2	1	1					2			1		2
Phytophthora ramorum	S	164328	51286849	5	5	1			3			1	1							1	1			1
Phytophthora parasitica	S	4792	52042066	5	3				1			1		5		1						4
Saprolegnia diclina	S	112098	39216225	5	5				5	1		2		2								1		2
Aphanomyces invadans	S	157072	40541799	5	5				2			4				1		1	1	2
Trichomonas vaginalis	S	5722	133409995	5	1				5			1								1				1
Eimeria acervulina	S	5801	23000141	4	3				1			3		1	4			1	1	1
Neurospora tetrasperma	S	40127	33482109	4	1					4				2						3		1		1
Schizosaccharomyces octosporus	S	4899	9772150	4	1				1	4				2
Tremella mesenterica	S	5217	25965536	4	1				4			1				1		1
Phytophthora infestans	S	4787	182997876	4	4		1		4			2			1			1		1	2	1
Pythium iwayamai	S	115417	39367984	4	4				4	3		2					1			1	1	4
Trypanosoma grayi	S	71804	17856187	4	4														1			1
Theileria orientalis	S	68886	7652735	4				1				4			1					1
Trachipleistophora hominis	S	72359	6131212	4					4
Cryptococcus neoformans	S	5207	17660755	3	3										1						1
Melampsora larici-populina	S	203908	86307229	3	1	1			1		1	1		3								2
Mitosporidium daphniae	S	1485682	5134059	3	3
Batrachochytrium dendrobatidis	S	109871	22029789	3	3			1				1	1									1		1
Phytophthora sojae	S	67593	75782208	3	3							2		1								1
Pythium arrhenomanes	S	82932	31805119	3	2			2	2			3			1				2	3				2
Leptomonas seymouri	S	5684	24321889	3	3				3					3						1		1
Theileria equi	S	5872	11027720	2	2
Entamoeba dispar	S	46681	9112082	2	1				2			1							1			1
Schizosaccharomyces pombe	S	4896	10649316	2	2													1				2		1
Puccinia graminis	S	5297	69038887	2	1															2
Enterocytozoon bieneusi	S	31281	2375851	2	2			1
Spizellomyces punctatus	S	109760	22722687	2	2																			1
Phytophthora capsici	S	4784	54100218	2	1			1	1			2										1		1
Leishmania tarentolae	S	5689	26681152	2	2									1
Leishmania sp. MAR LEM2494	S	1303197	26181587	2	1	2			2			1		2						1		2
Leptomonas pyrrhocoris	S	157538	25516814	2	2	1														2
Giardia intestinalis	S	5741	1.10297e+07	2	2				1											1
Plasmodium vivax	S	5855	16697205	2				1						2	1					1	1			1
Trypanosoma congolense	S	5692	29545345	2				2				1
Cytauxzoon felis	S	27996	6621354	2					1					2							1	1
Leishmania arabica	S	40284	26093731	2					2
Plasmodium gallinaceum	S	5849	2725280	2								2		1
Plasmodium falciparum	S	5833	3622971	2								2
Nosema bombycis	S	27978	8163403	2										2
Hamiltosporidium tvaerminnensis	S	1176355	6120017	2										2						1
Leishmania aethiopica	S	5667	26122125	2															1			2
Neospora caninum	S	29176	52341852	2																		2
Albugo candida	S	65357	31550986	2																		2
Eimeria necatrix	S	51315	32307767	1	1
Eimeria falciformis	S	84963	30419400	1	1																			1
Cryptosporidium muris	S	5808	6644220	1	1			1												1
Cryptosporidium baileyi	S	27987	4026893	1	1																	1
Plasmodium reichenowi	S	5854	3956070	1	1						1
Theileria parva	S	5875	6313035	1	1				1												1
Entamoeba invadens	S	33085	23409434	1	1															1
Cryptococcus gattii VGII	S	1859096	16157435	1	1
Leishmania enriettii	S	5663	26787103	1	1	1														1		1		1
Trypanosoma brucei	S	5691	2.30365e+07	1	1													1
Trypanosoma vivax	S	5699	36040892	1	1				1
Spironucleus salmonicida	S	348837	9473989	1	1																	1
Gregarina niphandrodes	S	110365	12535493	1					1	1
Babesia bigemina	S	5866	13152065	1					1												1
Nosema ceranae	S	40302	3312930	1					1
Vittaforma corneae	S	42399	2754833	1					1
Schizosaccharomyces japonicus	S	4897	10320818	1							1			1								1
Cryptosporidium meleagridis	S	93969	6567735	1							1
Entamoeba moshkovskii	S	41668	14686632	1							1				1						1			1
Endotrypanum monterogeii	S	5705	25442231	1								1		1						1
Leishmania tropica	S	5666	26385577	1										1
Trypanosoma rangeli	S	5698	11877868	1															1
Eimeria praecox	S	51316	26972563	1																1
Nematocida sp. 1	S	1155007	3624809	1																				1

## Sheet: CleanedEuPathDB_Genus
Name	Rank	TID	Max	Case01	Case02	Case03	Case04	Case05	Case06	Case07	Case08	Case09	Case10	Case11	Case12	Case13	Case14	Case15	Case16	Case17	Case18	Case19	Case20
Anncaliia	G	311453	104260	8		7	13	174					104264				5	4	11			5	2
Candida	G	1535326	42605	2	37		1	53	35	42605	542	60	1	53	11	15			1	44	90
Aspergillus	G	5052	40732	150	50	4	39	102	55	24	86	40732	65	20	15	19	31	4	140	13	166	6	50
Acanthamoeba	G	5754	28198	2754	354	13	318	1272	27	18	800	158	810	8825	28198	917	163	220	691	145	1000	156	363
Hammondia	G	99157	19484	19484	474	74	2469	7206	99	38	6723	871	5801	160	316	1815	1169	979	5555	1048	8835	302	2365
Fusarium	G	5506	606	24	1	1	6	57	606	3	17	2	20			5	2		32		5		11
Saccharomyces	G	4930	272	224	25	14	97	196	9	18	126	24	161	26	13	20	50	10	272	12	48	7	93
Malassezia	G	55193	214	214	6	13	80	129	10	8	35	37	69	28	12	22	48	13	117	3	78	18	70
Plasmodium	G	5820	98	98	3		1	1	1	7	19	5	5	1	1	3		1	5	11	12	2	11
Entamoeba	G	5758	98		1		5	15	8	5	6		5	2	2	1	2	1	8	5	14	2	1
Sordaria	G	5146	81	64	10	2	20	68	15	2	27	8	58	3	4	11	10	10	81	8	54	3	42
Cyclospora	G	44417	64	64	1		9	52			30	3	23		1	3	4	5	17	3	25		13
Trypanosoma	G	5690	58	16	2	1	4	2		3	8	2	7	58	1	7	4	12	5		2		4
Yarrowia	G	4951	56	56			1	1	2			1	1								2		1
Trichoderma	G	5543	43	17			1	36	43		6		1	1		1	3	1	17		5	1	2
Nosema	G	27977	39					1					39
Coccidioides	G	5500	28	13	4		7	6	8		6	28	7	3	1		4		21		8	2
Spraguea	G	51540	25	3	1		1				2	1	1	25		7	1	2	2		1		2
Eimeria	G	5800	24	9	1		2	2			15	1	1	24			2	4	3		2	2	3
Pythium	G	4797	24	24			6	22	4		6	6	11	2		2	2	2	6	3	9		2
Saprolegnia	G	4769	23	23			4	16	1		5	1	7			1		1	4	1	6		4
Aphanomyces	G	100860	23	23	1			10			4		1		1		1	1	3		3	1
Magnaporthe	G	148303	22	12			6	22	10	1	3		3	1	1	1	2		2	1	4
Phytophthora	G	4783	22	22	1	1	2	12			11	2	7	1	1	1	1	2	3	3	8		4
Hyaloperonospora	G	184462	21	21	3		2	11			10	2	15				1	2	2		5	1	7
Talaromyces	G	5094	20	8	3	1	2	20	19		2	13	3			2	2		14	1	13		1
Histoplasma	G	5036	20	3	2		2	3	4	13	5	20	3	1	2	2	3		11	2	10		3
Toxoplasma	G	5810	18	18	11	10	18	17	12	9	11	13	5	14	16	11	3	7	12	4	9	3	3
Botrytis	G	33196	17	3			4	13	17	1	7	17	2	2	1		2	2	9	1	6		2
Sarcocystis	G	5812	15	11	10	2	3	1	5	7	9	2	3	2	6	8	2	5	1	8	15		5
Neurospora	G	5140	15	11			4	12	15		3	3	6				1	2	13	1	5		2
Sporisorium	G	63265	15	15		1	1	6	1		1		2		1				1		2	1	4
Allomyces	G	28581	15	11		1	1	6	1		2	3	2			2	1		15		4	1	5
Cryptococcus	G	5206	12	12	1			1					1	1					1	1	1		1
Phycomyces	G	4836	12	2			1	3			1	12		2					3		6
Nakaseomyces	G	374468	12					12		2	1										1
Phanerochaete	G	5305	11	11			1	4		1	10	3	4	1	1		4		9	1	1		1
Albugo	G	65356	11	6	4		4	11	3	1	11	1	7			2	7	2	9	3	8		2
Leishmania	G	5658	11	11	4		2	10			1		4			1		1	3		8	2	1
Ustilago	G	5269	9	9	1		2	5	1		2								3		4		1
Pneumocystis	G	4753	8	5				3	1			2	1	1					8	1	2		1
Vitrella	G	1169538	7	7			2	4			4	2	4								3		2
Coprinopsis	G	184431	7	7			1	2			1		2						2
Phytopythium	G	795339	6	6			1	3			2							1	6		2
Naegleria	G	5761	6	6				4					1
Chromera	G	505692	5	5				3	2							1			1				1
Sclerotinia	G	5179	5	1	1			2	1	2				1	1	1		1	5
Mucor	G	4830	5	4				5			1	1		3					2		1		2
Rhizopus	G	4842	5	2				5		2		1	2				1		3
Leptomonas	G	5683	5	5	1			3					3						3		1
Trichomonas	G	5721	5	1				5			1								1				1
Theileria	G	5873	4	3			1	1			4			1					1	1
Schizosaccharomyces	G	4895	4	3				1	4	1			3				1				3		2
Tremella	G	105767	4	1				4			1				1		1
Trachipleistophora	G	72358	4					4
Melampsora	G	5260	3	1	1			1		1	1		3								2
Mitosporidium	G	1633384	3	3
Batrachochytrium	G	100474	3	3			1				1	1									1		1
Cryptosporidium	G	5806	2	2			1			1			1						1		1
Puccinia	G	5296	2	1															2
Enterocytozoon	G	27971	2	2			1
Spizellomyces	G	4815	2	2																			1
Giardia	G	5740	2	2				1											1
Cytauxzoon	G	27995	2					1					2							1	1
Hamiltosporidium	G	1176354	2										2						1
Neospora	G	29175	2																		2
Encephalitozoon	G	6033	1	1
Spironucleus	G	39709	1	1																	1
Gregarina	G	35089	1					1	1
Babesia	G	5864	1					1												1
Vittaforma	G	42398	1					1
Endotrypanum	G	5703	1								1		1						1
Nematocida	G	586132	1																				1

## Sheet: MicrobeDB_Species
Name	Rank	TID	Genome Length	Max	Case01	Case02	Case03	Case04	Case05	Case06	Case07	Case08	Case09	Case10	Case11	Case12	Case13	Case14	Case15	Case16	Case17	Case18	Case19	Case20
Staphylococcus aureus	S	1280	2.82383e+06	1800400	1800396	5	10	216	48	4	5	20	6	46	3	3	9	11	42	267	7	36	8	1870
Human alphaherpesvirus 1	S	10298	136084	944820	685	0	80	287	59	0	0	5	1	163	0	0	1	18	0	944823	1	6	4	12
Kocuria rhizophila	S	72000	2661587	804780	654728	81887	35557	327689	649279	86337	81079	342146	129643	540205	66134	54549	39934	332527	42119	804785	38371	121886	16939	263461
Cellulosimicrobium sp. TH-20	S	1980001	3982574	197200	197203	2583	885	28870	104031	730	267	47250	3717	72217	889	1594	10064	14634	12503	57901	6571	52035	3283	29982
Anncaliia algerae	S	723287	5.09072e+06	103670	8	0	7	13	174	0	0	0	0	103669	0	0	0	5	4	11	0	0	5	2
Cutibacterium acnes	S	1747	2.32647e+06	62351	62351	1459	752	7651	15312	1048	551	7715	3032	12563	2017	1135	3831	5435	2334	14213	1431	18055	926	6486
Burkholderia cepacia	S	292	8.59324e+06	57130	45844	12026	2633	22725	39680	12981	11630	57130	21196	36977	11206	8006	5188	20059	5304	49644	6248	20046	1793	16715
Mycobacterium sp. QIA-37	S	1561223	4847583	52324	306	1	52324	8725	138	5	4	22	2	48	5	2	6	7	7	32	2	20	1	12
Candida albicans	S	5476	10725622	42319	2	37	0	1	53	35	42319	540	60	1	53	11	15	0	0	1	44	90	0	0
Klebsiella pneumoniae	S	573	5.65657e+06	36854	11561	19233	14404	21131	6044	27246	10628	11493	24991	6159	30971	36854	30439	8752	12761	6886	23090	13457	10709	8458
Hammondia hammondi	S	99158	57295125	19012	19012	461	73	2404	7063	99	37	6579	861	5684	154	308	1768	1148	956	5471	1027	8675	298	2321
Mycobacterium chelonae	S	1774	5078534	12927	90	3	12927	2077	38	2	1	16	1	18	1	3	1	2	1	26	0	17	2	11
Aspergillus oryzae	S	5062	35381352	7903	5	7	0	1	3	3	3	2	7903	2	1	1	0	1	0	6	0	3	0	1
Acanthamoeba lugdunensis	S	61605	73682319	7739		29	0	0	0	0	1	10	8	0	2450	7739	75	0	0	1	13	47	0	0
Aspergillus flavus	S	5059	35105885	7728		5	0	0	0	0	0	2	7728	0	0	0	0	0	0	0	0	6	1	0
BeAn 58058 virus	S	67082	148046	7371	2603	4046	3396	5056	1477	6309	2248	2760	5465	1469	6768	7371	6907	2166	2910	1547	5064	2867	2617	2075
Burkholderia cenocepacia	S	95486	7.59579e+06	6588	6588	1251	296	2624	5244	1392	1166	6406	2221	4560	1172	823	608	2214	657	5597	728	2461	255	1987
Acidovorax sp. KKS102	S	358220	5170173	6393	6393	81	20	745	4051	58	20	1715	124	2333	39	59	287	397	443	1388	174	1525	92	960
Streptococcus agalactiae	S	1311	2.11872e+06	5998	12	5998	0	2	9	5	0	3	0	3	2	2	1	0	2	3	0	15	0	2
Rhodopseudomonas palustris	S	1076	5.33724e+06	5625	5625	127	25	697	2548	36	13	1903	198	1843	45	77	511	343	324	1622	290	2253	103	795
Burkholderia lata	S	482957	8484709	5384	4941	1135	246	2120	3859	1184	1065	5384	1963	3715	1081	691	515	1944	486	4765	626	1987	176	1670
Micrococcus luteus	S	1270	2420023	5089	5089	177	82	677	2602	169	127	929	530	1637	133	123	388	988	221	1969	182	1943	228	876
Burkholderia seminalis	S	488731	7359491	4788	4254	981	199	1871	3540	1080	940	4788	1805	3397	909	683	430	1682	461	4327	552	1731	152	1508
Human alphaherpesvirus 2	S	10310	132800	4538	5	0	1	0	0	0	0	0	0	0	0	0	0	0	0	4538	0	0	0	0
Cellulosimicrobium cellulans	S	1710	4574164	4534	4534	80	24	657	2360	16	10	1120	94	1683	23	30	274	329	284	1360	168	1289	89	717
Acanthamoeba quina	S	211522	63017364	4524		15	0	0	0	0	0	7	7	0	1267	4524	102	0	0	0	8	24	0	0
Neisseria gonorrhoeae	S	485	2.18082e+06	4415	728	2769	961	1339	391	2773	1050	749	2698	373	2719	4415	2905	422	746	354	2575	879	662	435
Burkholderia ubonensis	S	101571	7355529	4229	4229	123	26	568	2760	105	84	1400	195	1647	70	79	169	385	268	1072	150	1036	66	727
Dechloromonas aromatica	S	259537	4493388	3917	3917	44	12	436	2119	13	6	954	42	1234	20	23	97	224	195	995	106	703	57	657
Negativicoccus massiliensis	S	1702287	1349335	3804	314	164	16	148	234	33	48	342	120	389	3804	53	673	86	634	240	53	140	49	84
Burkholderia multivorans	S	87883	13293216	3750	3750	212	47	714	2415	204	199	1751	372	1572	194	115	200	471	267	1336	186	1085	71	731
Burkholderia stagnalis	S	1503054	7151925	3722	3722	119	27	561	2481	135	77	1422	212	1557	82	92	159	329	269	1116	124	998	70	597
Burkholderia stabilis	S	95485	8255082	3666	3666	581	83	1081	3494	598	591	3169	1023	2050	534	406	268	954	286	2376	308	1154	99	881
Propionibacterium freudenreichii	S	1744	2608274	3527	2844	308	155	1399	2800	338	330	1527	581	2369	279	276	182	1484	166	3527	177	527	88	1167
Bradyrhizobium icense	S	1274631	8296024	3446	3446	75	14	399	1539	17	11	1147	144	1096	34	44	290	201	163	950	159	1495	54	407
Mycoplasma fermentans	S	2115	865133	2969	110	78	3	33	89	27	57	269	71	55	2969	45	31	29	4	100	28	138	14	38
Microbacterium sp. No. 7	S	1714373	4427736	2928	2640	324	118	1148	2510	332	258	1304	436	2069	229	182	164	1181	174	2928	132	573	74	989
Bradyrhizobium japonicum	S	375	9062439	2888	2888	67	14	362	1242	30	14	1085	117	950	15	43	232	175	146	821	172	1236	41	391
Mitsuaria sp. 7	S	1658665	5734274	2689	2689	14	2	101	503	13	6	220	22	268	17	13	45	68	51	209	23	157	21	129
Bradyrhizobium diazoefficiens	S	1355477	9.29809e+06	2563	2563	53	10	298	976	15	13	819	102	808	14	40	216	146	134	737	145	1132	28	359
Burkholderia pyrrocinia	S	60550	7599683	2526	2526	449	111	1047	2074	562	463	2519	863	1848	475	282	250	872	249	2068	250	964	84	748
Corynebacterium kroppenstedtii	S	161879	2443017	2483	2483	142	55	781	1393	76	45	348	95	1939	452	92	163	284	135	1563	50	504	64	432
Kocuria palustris	S	71999	2837727	2437	2316	251	109	956	2070	268	259	1085	414	1574	226	159	142	1030	198	2437	136	467	53	827
Burkholderia ambifaria	S	152480	7398408	2402	2402	335	74	673	1786	330	288	1816	578	1339	279	199	167	570	202	1528	189	833	62	621
Kocuria flava	S	446860	3277636	2364	1921	261	85	895	1841	268	231	1180	392	1491	175	149	135	1002	108	2364	106	508	69	726
endosymbiont of Acanthamoeba sp. UWC8	S	86106	1571223	2326	3	5	0	0	4	0	0	1	3	1	0	2326	0	1	0	1	1	11	0	0
Polynucleobacter duraquae	S	1835254	2016928	2273	2273	28	6	261	1666	15	6	724	52	883	15	28	110	144	137	578	80	641	24	375
Variovorax paradoxus	S	34073	6651360	2098	2098	9	6	163	909	23	9	379	42	436	16	17	61	91	75	327	52	348	17	260
Bradyrhizobium sp. BTAi1	S	288000	6.73711e+06	2070	2070	81	10	246	870	9	5	585	76	648	24	26	184	114	102	531	117	832	39	298
Limnohabitans sp. 63ED37-2	S	1678128	3362198	2020	2020	19	5	211	1260	13	2	562	39	688	10	8	69	105	146	391	46	489	47	288
Rubrivivax gelatinosus	S	28068	4801031	1860	1860	17	1	103	495	13	3	212	17	269	13	8	34	65	50	224	34	198	19	159
Staphylococcus warneri	S	1292	2438579	1834	1834	8	2	33	69	9	3	38	9	39	69	14	10	17	5	48	11	164	3	27
Methylobacterium populi	S	223967	5748862	1799	335	20	9	65	692	22	14	326	48	111	17	23	387	53	23	624	151	1116	166	1799
Burkholderia contaminans	S	488447	8301884	1782	1689	307	75	723	1388	378	345	1782	652	1194	322	230	156	576	175	1600	186	699	57	528
Methylibium petroleiphilum	S	105560	4566280	1760	1760	12	5	110	549	10	3	236	21	391	9	11	58	93	68	281	23	253	10	208
Burkholderia metallica	S	488729	7143686	1753	1753	303	63	662	1526	369	315	1725	585	1246	324	190	175	573	191	1430	191	713	46	523
Acanthamoeba castellanii	S	5755	63242971	1744	1	2	0	0	2	0	1	4	3	0	600	1744	60	0	0	0	1	12	0	1
Acinetobacter johnsonii	S	40214	4037174	1739	895	81	22	160	486	111	51	432	109	245	72	58	60	290	56	1739	67	378	57	200
Bradyrhizobium sp. CCGE-LA001	S	1223566	7801826	1729	1729	32	7	236	716	18	10	609	56	536	18	19	170	115	88	489	107	698	28	213
Roseateles depolymerans	S	76731	5639828	1716	1716	12	2	63	349	11	8	154	26	185	5	17	26	41	36	157	18	117	14	107
Paucibacter sp. KCTC 42545	S	1768242	5149079	1612	1612	9	1	73	415	11	7	170	12	263	3	5	27	57	42	173	25	165	14	125
Bradyrhizobium sp. S23321	S	335659	7198841	1605	1605	44	9	201	731	6	11	590	57	521	9	24	142	107	83	470	86	728	30	250
Pseudomonas fluorescens	S	294	6.63884e+06	1595	1595	36	5	99	506	18	7	229	29	291	50	25	58	129	47	217	34	218	22	146
Leptothrix cholodnii	S	34029	4836192	1583	1583	13	4	95	455	9	4	197	16	253	5	3	32	61	56	173	15	172	5	126
Limnohabitans sp. 103DPR2	S	1678129	2940592	1576	1576	14	7	183	1048	6	2	531	27	554	10	9	66	115	89	372	43	393	17	249
Acanthamoeba triangularis	S	146752	74304785	1574	1574	39	5	198	671	11	5	381	65	442	162	528	100	70	63	361	64	503	28	181
Janthinobacterium sp. LM6	S	1938606	6218972	1571	1571	5	0	79	483	5	7	256	23	249	5	9	32	57	52	162	29	173	7	161
Acanthamoeba sp. ATCC 50496	S	225840	63416941	1568		4	0	0	0	0	0	3	6	0	421	1568	38	0	0	0	1	6	1	0
Moraxella osloensis	S	34062	2610485	1546	1546	47	19	141	585	70	44	398	65	265	80	36	79	105	26	1290	67	1224	37	187
Methylobacterium phyllosphaerae	S	418223	6215267	1538	1469	108	41	390	1538	173	151	751	295	627	152	73	101	235	119	840	73	538	40	446
Tessaracoccus sp. NSG39	S	1332264	3917600	1536	1315	181	68	657	1316	167	172	673	239	1127	132	89	78	678	91	1536	76	259	27	537
Methylotenera mobilis	S	359408	2535433	1535	1535	21	4	191	1011	12	2	513	37	581	8	19	72	111	93	389	52	418	23	261
Brachybacterium sp. P6-10-X1	S	1903186	4326369	1510	1508	178	82	638	1297	162	167	641	262	1023	127	86	89	688	93	1510	73	278	49	536
Ramlibacter tataouinensis	S	94132	4410393	1505	1505	18	7	92	519	16	4	249	20	297	7	7	44	76	57	271	28	209	15	167
Rhizobacter gummiphilus	S	946333	6309402	1490	1490	9	8	70	409	5	1	182	16	200	7	9	22	49	49	182	21	161	7	105
Bradyrhizobium oligotrophicum	S	44255	8220919	1482	1482	26	7	169	611	7	7	509	49	453	12	20	126	87	83	399	77	612	20	200
Burkholderia pseudomallei	S	28450	6.34089e+06	1468	1468	72	22	251	947	68	50	584	119	574	59	56	74	159	107	476	89	370	28	264
Bradyrhizobium sp.	S	376	7921769	1414	1414	36	3	194	599	12	4	487	45	464	12	33	107	84	67	385	70	564	21	166
beta proteobacterium CB	S	543913	2038143	1368	1368	22	9	171	1028	10	4	476	27	612	2	14	76	92	90	378	53	373	21	241
[Pseudomonas] mesoacidophila	S	265293	7461892	1352	1352	25	11	160	857	33	14	461	72	532	31	36	58	135	79	350	55	358	21	217
Microlunatus phosphovorus	S	29405	5670756	1351	1131	151	57	508	1078	145	118	547	185	914	100	108	64	535	81	1351	63	242	30	440
Bradyrhizobium sp. ORS 278	S	114615	7400622	1317	1317	22	3	151	533	6	4	441	52	422	10	27	113	71	68	332	68	543	23	172
Actinomyces oris	S	544580	3019558	1308	1308	71	21	199	721	33	21	237	215	465	195	67	140	93	51	914	53	586	31	263
Bradyrhizobium sp. ORS 285	S	115808	7749181	1296	1296	28	6	139	564	7	5	423	43	382	12	18	97	74	73	333	64	507	24	176
Gordonia bronchialis	S	2054	5269608	1294	1294	7	12	32	103	6	3	39	18	115	11	2	24	24	11	214	9	129	9	48
Gordonia polyisoprenivorans	S	84595	5818554	1273	1273	12	4	124	632	10	2	276	27	334	4	14	49	57	62	265	29	272	15	186
Dermacoccus nishinomiyaensis	S	1274	3089379	1268	1104	107	46	517	1023	141	115	482	186	813	107	66	105	695	77	1268	68	934	44	399
Flavobacterium johnsoniae	S	986	5878843	1267	1267	11	6	140	878	16	4	413	34	472	12	9	63	65	84	315	36	376	20	225
Acidovorax sp. RAC01	S	1842533	4545503	1263	1263	16	7	118	643	17	7	274	35	392	9	12	31	75	75	237	30	247	22	188
Pseudoxanthomonas suwonensis	S	314722	3.56306e+06	1242	1242	17	3	41	751	7	1	85	7	174	5	5	17	25	20	79	7	189	6	65
Stenotrophomonas maltophilia	S	40324	4.71746e+06	1232	1232	59	13	198	1017	85	60	447	98	430	80	50	111	170	71	459	61	444	25	248
Burkholderia territorii	S	1503055	6669039	1228	1228	126	21	276	901	128	119	701	200	616	101	65	73	249	119	618	73	376	36	300
Sphingopyxis macrogoltabida	S	33050	5.53281e+06	1220	1220	12	3	128	804	12	1	360	29	421	6	9	49	109	78	348	45	263	27	202
Janthinobacterium sp. 1_2014MBL_MicDiv	S	1644131	6369562	1215	1215	10	2	84	416	3	1	163	27	258	5	5	20	45	37	126	19	157	11	122
Mycobacterium abscessus	S	36809	5078534	1196	162	3	1196	419	93	0	0	38	5	49	4	4	8	8	12	63	6	58	7	29
Pseudomonas oryzihabitans	S	47885	4823660	1194	1194	10	4	39	94	6	7	57	38	42	7	19	23	24	10	93	21	163	5	27
Burkholderia diffusa	S	488732	6658268	1193	1193	141	21	309	786	127	115	758	225	601	124	105	87	200	94	619	86	389	23	274
Methylobacterium extorquens	S	408	6001064	1178	886	24	2	118	1178	14	10	348	36	316	22	21	163	83	66	395	82	570	79	731
Massilia sp. NR 4-1	S	1678028	6262495	1168	1168	12	1	70	451	2	0	178	36	245	4	3	39	41	48	166	20	201	7	124
Sphingopyxis fribergensis	S	1515612	5149655	1163	1163	10	6	129	701	7	1	276	19	380	5	10	42	71	67	356	36	274	27	179
Microbacterium aurum	S	36805	3347548	1146	1146	22	5	141	541	18	5	250	34	333	14	23	67	106	48	338	36	273	25	205
Massilia sp. WG5	S	1707785	6168973	1123	1123	15	5	85	390	7	4	169	345	226	9	15	45	48	33	195	27	216	20	127
Pseudarthrobacter phenanthrenivorans	S	361575	4525911	1103	931	124	53	466	1035	131	104	472	172	734	91	70	66	463	57	1103	67	170	20	403
Rhodoferax saidenbachensis	S	1484693	4256204	1085	1085	13	5	97	558	7	3	219	16	318	2	4	31	64	48	201	27	171	15	136
Sphingopyxis sp. QXT-31	S	1357916	4181131	1063	1063	14	3	113	653	12	3	264	22	369	3	7	53	58	54	296	24	246	15	164
Xanthomonas campestris	S	339	5.18565e+06	1060	1060	8	5	51	552	4	8	162	20	110	22	7	23	27	299	104	20	109	7	80
Burkholderia gladioli	S	28095	8.63703e+06	1059	1059	29	7	149	605	29	11	335	64	369	19	26	42	89	62	274	35	259	25	193
Human betaherpesvirus 5	S	10359	231154	1048	318	0	1048	0	7	0	0	0	0	0	0	0	0	2	0	0	0	0	0	0
Burkholderia thailandensis	S	57975	6103003	1015	1015	58	16	206	696	58	48	529	114	405	54	43	68	161	83	365	57	326	25	186
Staphylococcus epidermidis	S	1282	2.55891e+06	996	996	49	18	106	319	47	26	231	74	188	86	35	97	101	40	452	72	563	26	182
Stenotrophomonas sp. LM091	S	1904944	4288831	991	991	4	0	19	550	1	3	23	1	39	2	2	2	7	2	34	7	60	4	36
Burkholderia oklahomensis	S	342113	6690798	970	970	22	6	104	572	26	13	312	33	360	14	17	45	66	61	231	38	234	19	138
Glutamicibacter arilaitensis	S	256701	3.91439e+06	965	846	84	44	377	737	107	93	360	159	702	86	57	58	433	42	965	38	140	26	294
Pseudomonas aeruginosa	S	287	6430326	962	962	25	6	82	370	28	24	215	52	231	33	21	30	49	36	232	45	444	11	120
Janthinobacterium agaricidamnosum	S	55508	5879957	949	949	1	1	65	365	6	10	144	20	193	3	7	19	30	35	128	22	131	8	82
Comamonas testosteroni	S	285	5360461	942	942	12	3	67	430	9	5	191	28	236	14	11	29	52	42	169	17	186	6	117
Human endogenous retrovirus K	S	45617	9391	942	388	576	401	650	179	711	448	306	640	184	574	939	942	198	344	176	669	300	256	219
Tessaracoccus flavescens	S	399497	3639490	940	871	113	51	393	814	119	103	435	161	654	83	69	53	371	44	940	54	163	28	335
Enterobacteria phage phiX174 sensu lato	S	374840	5386	932	130	686	58	81	67	342	932	914	568	52	385	671	379	102	43	48	731	541	67	47
Flavobacterium indicum	S	312277	2847599	931	931	12	3	115	630	6	5	250	13	370	1	11	36	49	46	235	24	238	12	160
Tessaracoccus flavus	S	1610493	3211842	925	798	90	41	429	740	104	89	447	158	635	74	60	56	426	62	925	55	182	19	329
Sphingomonas sp. LK11	S	1390395	3899448	923	447	36	7	98	399	19	11	502	35	137	33	13	100	62	23	125	51	923	15	83
Propionibacterium sp. oral taxon 193	S	671223	2647011	903	903	25	2	42	209	8	6	119	42	60	11	5	15	21	8	72	10	80	4	27
Massilia putida	S	1141883	7403835	899	899	12	0	57	318	6	3	136	136	208	5	4	20	36	28	140	16	172	9	108
Hydrogenophaga sp. RAC07	S	1842537	4651625	893	893	5	1	91	420	3	3	167	17	208	12	5	22	34	37	178	15	168	13	108
Methylobacterium aquaticum	S	270351	7344161	892	375	17	4	71	892	22	4	147	23	127	6	10	101	44	29	211	33	260	21	254
[Polyangium] brachysporum	S	413882	6419598	884	884	9	2	66	242	11	2	102	8	146	0	6	15	35	21	95	20	98	8	71
Alicycliphilus denitrificans	S	179636	4.83783e+06	864	864	4	3	69	380	11	9	149	15	192	10	4	20	56	40	168	16	110	7	113
Acanthamoeba mauritaniensis	S	196912	83230938	861	861	215	8	87	447	12	10	267	38	256	143	365	200	74	140	238	25	268	120	135
Mycobacterium sp. PH-06	S	482462	8050906	847	847	13	37	123	488	17	3	239	15	267	7	4	54	58	53	273	28	193	18	174
Paraburkholderia fungorum	S	134537	9004897	844	745	177	36	300	617	170	142	844	279	460	142	98	66	301	83	606	64	428	25	219
Hydrogenophaga sp. PBC	S	795665	5133868	844	844	7	3	45	302	10	1	147	11	181	2	2	15	39	22	136	15	152	11	89
Ralstonia solanacearum	S	305	5712299	835	835	19	5	73	371	10	9	138	30	169	7	8	23	47	35	172	13	125	11	100
Paracoccus yeei	S	147645	1756208	835	835	18	4	42	199	4	2	82	49	152	13	6	38	19	11	175	17	249	16	70
Flavobacterium psychrophilum	S	96345	2711360	832	832	12	1	76	592	6	1	280	14	326	4	6	35	49	50	184	29	228	14	137
Pseudomonas mandelii	S	75612	7175675	830	830	3	0	9	40	2	0	12	2	20	0	1	2	4	1	9	4	10	1	13
Brachybacterium faecium	S	43669	3517334	820	820	48	25	208	514	46	48	261	93	425	48	31	52	244	34	571	38	140	28	212
Pseudomonas putida	S	303	5.96196e+06	814	814	53	12	114	389	58	25	266	68	265	57	39	54	113	61	345	30	224	19	229
Acinetobacter junii	S	40215	3339567	796	796	30	8	122	464	30	14	300	42	289	28	37	59	91	68	255	26	236	27	140
Mesorhizobium loti	S	381	7578341	795	477	12	0	45	795	7	1	156	7	189	3	4	20	28	33	121	14	121	8	82
Caulobacter segnis	S	88688	4597459	795	795	19	6	83	273	15	8	131	18	147	7	18	21	40	17	141	16	108	9	81
Burkholderia sp. Bp7605	S	1740163	5464606	791	791	10	6	90	474	8	1	205	26	277	9	5	28	55	49	185	26	189	12	118
Rhodoferax sp. DCY110	S	1842727	5856113	791	791	6	0	58	348	6	2	129	14	191	8	4	13	37	27	135	12	118	5	86
Acidovorax sp. T1	S	1858609	4387807	784	784	13	4	100	425	5	4	240	14	246	5	4	33	45	28	159	16	179	15	119
Pseudomonas sp. TKP	S	1415630	6997957	782	782	15	4	7	29	2	2	128	31	36	9	3	27	10	4	42	18	519	2	11
Sphingomonas taxi	S	1549858	3945354	778	442	8	1	53	778	4	2	127	12	151	4	6	35	47	27	132	20	162	13	98
Burkholderia vietnamiensis	S	60552	6475488	776	776	60	9	168	484	58	53	476	130	387	69	47	38	110	67	346	37	221	11	157
Cupriavidus necator	S	106590	7314235	764	764	7	3	58	337	9	5	147	23	196	1	8	25	31	40	154	16	149	10	99
Caulobacter vibrioides	S	155892	3974842	764	764	10	2	64	284	5	6	136	15	165	11	7	20	18	26	113	12	109	6	87
Sphingopyxis terrae	S	33052	3924212	749	749	9	1	85	510	7	1	223	11	271	2	8	42	57	59	207	26	187	9	137
Roseomonas gilardii	S	257708	5285733	730	730	9	0	49	144	3	0	46	8	54	3	8	91	47	12	87	245	336	58	73
Staphylococcus argenteus	S	985002	2731047	690	690	0	0	1	2	0	0	0	0	3	0	0	1	2	0	2	2	2	0	2
Nakamurella multipartita	S	53461	5940587	687	576	58	27	258	543	63	73	312	97	419	39	44	35	291	33	687	35	121	16	201
Mycobacterium sp. VKM Ac-1817D	S	1273687	6307162	685	685	3	2	80	339	3	3	126	11	198	3	0	22	37	24	189	19	125	8	116
Acidovorax sp. JS42	S	232721	4528366	681	681	9	3	76	367	6	9	152	18	215	4	2	27	40	45	142	14	155	14	95
Azospira oryzae	S	146939	3764833	678	678	7	6	78	388	6	2	191	17	188	5	10	33	42	31	197	20	122	11	110
Kytococcus sedentarius	S	1276	2743798	674	643	72	36	245	566	63	51	258	115	470	53	42	48	258	35	674	31	116	22	229
Flavobacterium sp. PK15	S	1306519	3719136	662	662	13	4	82	449	4	0	224	19	247	6	4	23	47	40	157	24	155	5	129
Corynebacterium imitans	S	156978	2554212	637	49	3	0	10	35	2	5	16	11	14	5	1	139	3	6	67	2	637	4	26
Flavobacterium gilvum	S	1492737	4234110	630	630	13	3	81	405	4	1	209	13	266	2	16	47	42	39	151	24	165	14	105
Bifidobacterium scardovii	S	158787	3133374	627	44	4	2	16	51	3	4	16	6	34	8	2	102	11	3	48	3	627	3	11
Ralstonia insidiosa	S	190721	6065456	620	620	58	16	160	474	79	102	386	133	325	103	66	67	367	52	393	47	224	12	152
Mycobacterium sp. YC-RL4	S	1682113	6014675	619	619	8	10	97	381	9	6	167	17	200	7	16	42	46	37	160	16	139	8	120
Cutibacterium avidum	S	33010	2727464	618	618	10	8	50	176	15	7	65	47	103	8	5	28	53	6	101	20	112	6	57
Janibacter indicus	S	857417	3373411	614	442	20	7	69	614	11	16	115	36	217	17	12	51	81	14	277	43	413	17	108
Polaromonas naphthalenivorans	S	216465	5332851	608	608	10	2	56	281	2	3	137	10	149	2	5	20	29	41	114	7	108	3	49
Ralstonia mannitolilytica	S	105219	4924491	607	607	4	2	35	188	8	3	110	14	82	12	6	37	28	20	107	32	334	46	332
Achromobacter xylosoxidans	S	85698	7273610	606	606	22	5	167	285	18	15	141	40	157	11	12	25	62	31	144	10	112	11	90
Sphingopyxis alaskensis	S	117207	3301044	605	605	10	1	73	411	5	0	163	14	223	5	8	19	38	40	165	13	109	12	102
Burkholderia pseudomultivorans	S	1207504	7573517	600	600	72	16	170	417	65	55	384	109	285	71	52	42	120	50	306	42	188	14	126
Nitrobacter hamburgensis	S	912	4992407	598	598	11	7	78	290	2	3	188	28	182	3	8	49	25	32	172	26	222	13	88
Rothia mucilaginosa	S	43675	2259111	596	429	18	7	76	309	36	13	90	58	105	18	34	172	48	9	151	46	596	88	196
Caulobacter sp. K31	S	366602	5814673	595	595	11	3	37	264	3	11	132	4	116	6	4	16	34	21	118	10	101	2	77
Polynucleobacter asymbioticus	S	576611	2269711	594	594	8	3	69	483	10	1	214	16	250	3	3	37	46	45	124	18	160	8	111
Corynebacterium simulans	S	146827	2663744	589	171	10	7	27	110	10	8	50	18	48	15	10	23	37	10	589	4	102	4	47
Mesorhizobium amorphae	S	71433	7325912	588	330	8	0	44	588	3	2	82	8	130	0	7	19	21	22	83	9	101	5	44
Burkholderia glumae	S	337	6834343	575	575	8	4	65	345	10	13	173	19	216	10	13	23	26	40	136	18	143	8	98
Ralstonia pickettii	S	329	5.52266e+06	575	575	16	17	145	323	18	14	132	28	230	24	15	21	121	39	293	19	76	9	120
Acanthamoeba lenticulata	S	29196	50456006	549	1	3	0	1	1	0	0	1	1	1	38	549	3	0	0	3	1	5	0	0
Sphingopyxis granuli	S	267128	4564814	533	533	2	1	62	342	1	0	133	12	175	2	3	25	25	30	143	16	123	9	82
Mycobacterium fortuitum	S	1766	6237139	532	532	12	3	58	266	2	3	130	6	167	1	2	18	35	26	146	13	108	6	96
Polaromonas sp. JS666	S	296591	5875572	530	530	8	1	39	263	3	1	100	11	135	2	0	12	28	28	111	16	82	9	63
Mycobacterium goodii	S	134601	7066993	526	526	7	10	54	292	1	7	129	14	168	7	6	28	43	26	136	16	101	6	80
Pseudomonas stutzeri	S	316	4558640	526	526	208	4	62	249	16	2	147	30	227	28	7	54	64	21	153	39	413	41	121
Sphingomonas wittichii	S	160791	5779017	524	524	9	1	56	289	1	1	155	14	180	6	7	16	30	24	128	11	127	11	112
Flavobacterium columnare	S	996	3.02536e+06	521	521	10	2	67	346	2	1	159	6	186	4	5	26	33	29	151	13	140	10	93
Mycobacterium smegmatis	S	1772	6953914	518	518	8	8	53	282	4	0	111	15	148	6	5	36	27	29	145	20	103	6	115
Polynucleobacter necessarius	S	576610	1.75302e+06	517	517	3	1	49	375	2	0	161	10	153	5	4	24	45	44	105	7	154	4	87
Paraburkholderia caribensis	S	75105	9208532	516	516	23	8	91	301	25	13	168	47	205	16	10	29	54	44	168	17	131	9	103
Oligotropha carboxidovorans	S	40137	3732232	506	506	8	2	52	286	1	3	176	16	159	6	5	35	22	33	143	22	173	2	88
Stenotrophomonas rhizophila	S	216778	4163101	501	197	3	0	24	163	2	2	23	4	41	1	3	114	10	7	83	49	172	156	501
Pseudomonas psychrotolerans	S	237610	5371783	495	495	5	1	28	57	5	13	42	19	38	7	15	17	19	9	77	10	95	1	16
Flavobacterium branchiophilum	S	55197	3308079	477	477	12	1	59	298	7	0	167	7	167	2	4	14	21	36	121	14	136	7	78
Corynebacterium singulare	S	161899	2825037	476	476	7	1	21	65	1	1	16	8	27	7	1	20	4	39	360	5	39	9	37
Methylobacterium sp. 4-46	S	426117	7286352	472	191	7	0	27	472	4	2	47	8	62	5	7	20	15	17	88	13	128	9	82
Mesorhizobium opportunistum	S	593909	6868230	465	224	5	1	26	465	0	3	68	2	94	2	2	18	13	14	53	7	53	5	32
Microbacterium sp. PAMC 28756	S	1795053	3498904	464	464	30	14	116	322	25	18	210	45	194	21	22	76	118	23	260	71	308	38	173
Cupriavidus basilensis	S	68895	8331521	462	462	3	3	48	244	6	0	116	12	113	1	3	18	29	22	73	14	77	4	61
Comamonas serinivorans	S	1082851	4468044	457	457	7	1	30	177	0	1	77	5	89	7	4	10	21	22	70	5	70	6	51
Staphylococcus capitis	S	29388	2454326	456	456	20	3	72	190	11	7	81	26	85	39	26	21	116	16	123	23	260	8	78

## Sheet: MicrobeDB_Genus
Name	Rank	TID	Max	Case01	Case02	Case03	Case04	Case05	Case06	Case07	Case08	Case09	Case10	Case11	Case12	Case13	Case14	Case15	Case16	Case17	Case18	Case19	Case20
Staphylococcus	G	1279	1834600	1834554	105	34	504	815	125	59	484	163	494	259	108	177	300	126	1084	139	1268	55	2307
Simplexvirus	G	10294	951890	690		81	287	59			5	1	164			1	18		951888	1	6	4	12
Kocuria	G	57493	810130	659336	82465	35768	329728	653575	86930	81625	344655	130550	543582	66574	54893	40242	334754	42455	810132	38637	122939	17074	265169
Cellulosimicrobium	G	157920	203360	203358	2685	916	29774	107161	755	278	48822	3871	74508	922	1640	10439	15072	12877	59715	6803	53879	3400	30934
Burkholderia	G	32008	142020	142018	24046	5263	49784	109321	25720	22828	127478	43184	90812	22586	15911	12084	41829	13631	107727	13791	52029	4290	40439
Anncaliia	G	311453	103670	8		7	13	174					103669				5	4	11			5	2
Mycobacterium	G	1763	72662	12716	266	72662	13671	6875	159	85	3185	295	3858	174	154	667	880	661	3707	381	2780	250	2255
Cutibacterium	G	1912216	63313	63313	1477	760	7748	15592	1071	560	7830	3091	12740	2031	1147	3883	5515	2355	14395	1462	18270	941	6583
Candida	G	1535326	42319	2	37		1	53	35	42319	540	60	1	53	11	15			1	44	90
Aspergillus	G	5052	40629	136	50	4	38	98	54	24	85	40629	63	20	13	18	28	4	140	13	162	6	49
Klebsiella	G	570	36865	11818	19250	14414	21159	6204	27277	10634	11534	25017	6224	30985	36865	30453	8779	12775	6971	23104	13613	10712	8594
Acanthamoeba	G	5754	28048	2492	352	13	293	1167	26	18	726	154	723	8770	28048	899	151	208	624	131	925	150	331
Bradyrhizobium	G	374	23735	23735	558	97	2920	10058	146	94	8047	925	7583	190	349	2054	1468	1197	6577	1268	10112	368	3207
Hammondia	G	99157	19012	19012	461	73	2404	7063	99	37	6579	861	5684	154	308	1768	1148	956	5471	1027	8675	298	2321
Pseudomonas	G	286	16375	16375	610	83	1270	5019	304	177	2821	656	3145	396	265	601	1187	480	3205	456	4721	223	1743
Acidovorax	G	12916	12579	12579	174	41	1330	7087	124	55	3149	265	4065	81	104	474	724	741	2552	305	2774	187	1817
Methylobacterium	G	407	8203	5052	272	94	971	8203	378	288	2398	635	1939	313	206	984	648	410	3194	473	3704	416	4269
Corynebacterium	G	1716	7490	5693	294	127	1448	3183	279	188	1170	416	2923	664	205	755	945	322	7490	207	2678	229	1211
Sphingopyxis	G	165697	6385	6385	74	20	689	4068	55	8	1679	124	2224	27	61	274	421	388	1768	193	1462	109	1032
Streptococcus	G	1301	6299	2067	6299	27	336	1124	164	78	637	180	562	338	232	198	291	87	1333	121	1063	94	510
Microbacterium	G	33882	6195	6195	459	165	1779	4681	455	344	2327	656	3303	326	274	451	1768	317	4404	345	1904	203	1803
Flavobacterium	G	237	6178	6178	93	22	723	4264	52	14	2026	120	2369	38	59	274	379	374	1543	202	1676	100	1082
Rhodopseudomonas	G	1073	5625	5625	127	25	697	2548	36	13	1903	198	1843	45	77	511	343	324	1622	290	2253	103	795
Sphingomonas	G	13687	5218	5218	147	30	658	4471	80	38	1821	183	1762	91	108	382	464	296	1479	228	2401	191	1253
Micrococcus	G	1269	5089	5089	177	82	677	2602	169	127	929	530	1637	133	123	388	988	221	1969	182	1943	228	876
Janthinobacterium	G	29580	4553	4553	24	4	293	1600	20	21	729	80	905	20	24	91	163	152	531	82	590	41	448
Neisseria	G	482	4457	1111	2822	969	1445	649	2821	1078	985	2791	581	2863	4457	2980	515	776	631	2606	1097	687	543
Dechloromonas	G	73029	3917	3917	44	12	436	2119	13	6	954	42	1234	20	23	97	224	195	995	106	703	57	657
Negativicoccus	G	909928	3804	314	164	16	148	234	33	48	342	120	389	3804	53	673	86	634	240	53	140	49	84
Propionibacterium	G	1743	3747	3747	333	157	1441	3009	346	336	1646	623	2429	290	281	197	1505	174	3599	187	607	92	1194
Limnohabitans	G	665874	3612	3612	33	12	397	2329	19	4	1103	67	1248	20	17	135	222	236	769	89	886	64	540
Tessaracoccus	G	72763	3469	3065	388	162	1516	2941	401	369	1606	574	2470	299	222	194	1498	200	3469	189	637	76	1233
Polynucleobacter	G	44013	3461	3461	42	10	386	2608	28	7	1116	78	1313	23	36	174	243	229	830	106	979	37	585
Mesorhizobium	G	68287	3362	1980	46	2	234	3362	15	6	555	46	759	11	21	109	132	131	469	58	553	37	321
Massilia	G	149698	3316	3316	43	7	223	1198	17	9	500	539	707	18	23	107	131	116	526	66	610	39	377
Acinetobacter	G	469	3275	3275	246	59	532	1989	271	138	1323	320	1035	211	196	312	583	221	2863	223	1538	344	802
Mycoplasma	G	2093	3102	181	80	5	45	129	29	58	295	73	76	3102	55	34	40	6	113	29	154	16	47
Stenotrophomonas	G	40323	2955	2955	86	18	295	2267	101	76	614	128	632	95	61	241	217	94	693	129	811	196	884
Streptomyces	G	1883	2944	2944	131	64	580	1928	145	118	789	239	1131	125	143	207	483	142	1661	122	716	97	682
Gordonia	G	2053	2888	2888	26	19	208	915	25	16	366	63	553	21	23	118	119	89	564	54	573	38	290
Ralstonia	G	48736	2805	2805	105	41	438	1428	119	132	811	218	860	158	101	157	588	157	1013	120	789	83	740
Mitsuaria	G	65047	2689	2689	14	2	101	503	13	6	220	22	268	17	13	45	68	51	209	23	157	21	129
Rhodoferax	G	28065	2677	2677	25	5	234	1330	18	6	537	49	742	13	14	66	126	114	472	53	425	29	329
Caulobacter	G	75	2660	2660	46	11	234	1021	26	32	483	47	578	28	35	70	117	84	468	46	398	22	292
Variovorax	G	34072	2608	2608	11	9	210	1134	32	11	497	53	570	17	22	73	119	101	426	60	419	27	322
Cupriavidus	G	106589	2600	2600	44	12	269	1255	51	30	633	100	695	31	36	89	150	120	536	52	503	41	387
Paraburkholderia	G	1822464	2575	2575	219	54	561	1727	218	169	1422	381	1157	170	126	150	465	269	1109	125	895	52	521
Brachybacterium	G	43668	2373	2373	228	108	852	1823	209	218	908	357	1459	175	119	143	939	132	2098	113	426	77	750
Sphingobium	G	165695	2361	2361	36	14	286	1477	34	15	620	67	841	17	53	119	184	135	717	76	680	50	451
Xanthomonas	G	338	2239	2239	62	15	174	1865	20	24	415	49	403	44	18	67	101	359	405	55	336	18	258
Hydrogenophaga	G	47420	2214	2214	19	6	173	938	14	6	426	44	504	18	11	53	96	84	383	44	404	29	251
Methylotenera	G	359407	1971	1971	25	5	240	1275	13	2	620	42	709	9	21	94	129	114	471	61	506	33	320
Bordetella	G	517	1966	1966	52	6	156	844	17	7	386	28	422	14	21	56	97	69	344	37	316	18	226
Rubrivivax	G	28067	1860	1860	17	1	103	495	13	3	212	17	269	13	8	34	65	50	224	34	198	19	159
Actinomyces	G	1654	1823	1823	107	30	359	1034	79	40	397	303	769	282	93	196	185	77	1395	77	836	52	411
Methylibium	G	316612	1760	1760	12	5	110	549	10	3	236	21	391	9	11	58	93	68	281	23	253	10	208
Roseateles	G	93681	1716	1716	12	2	63	349	11	8	154	26	185	5	17	26	41	36	157	18	117	14	107
Comamonas	G	283	1704	1704	22	5	113	741	14	9	329	41	396	22	18	48	88	73	300	31	318	13	212
Paucibacter	G	318147	1612	1612	9	1	73	415	11	7	170	12	263	3	5	27	57	42	173	25	165	14	125
Delftia	G	80865	1588	1588	98	27	205	777	74	61	539	143	570	100	42	110	184	83	528	78	500	33	280
Leptothrix	G	88	1583	1583	13	4	95	455	9	4	197	16	253	5	3	32	61	56	173	15	172	5	126
Moraxella	G	475	1562	1562	47	19	143	599	71	44	403	66	270	83	37	79	110	29	1300	68	1231	39	192
Ramlibacter	G	174951	1505	1505	18	7	92	519	16	4	249	20	297	7	7	44	76	57	271	28	209	15	167
Rhizobacter	G	212743	1490	1490	9	8	70	409	5	1	182	16	200	7	9	22	49	49	182	21	161	7	105
Pseudoxanthomonas	G	83618	1425	1425	22	5	54	1011	8	2	119	9	213	7	5	21	34	28	102	11	224	6	85
Brevundimonas	G	41275	1417	1417	38	13	175	705	52	25	345	48	334	32	27	138	113	64	419	76	801	76	238
Herbaspirillum	G	963	1411	1411	16		94	607	9	6	259	35	330	9	10	44	59	57	246	24	213	15	154
Rhodococcus	G	1827	1384	1384	69	40	254	762	71	55	464	133	485	57	63	240	212	87	710	120	845	159	581
Lysobacter	G	68	1384	898	23	5	75	1384	9	4	165	9	199	7	3	37	37	32	168	26	160	9	112
Microlunatus	G	29404	1351	1131	151	57	508	1078	145	118	547	185	914	100	108	64	535	81	1351	63	242	30	440
Pandoraea	G	93217	1311	1311	18	3	149	668	23	20	332	33	364	19	10	49	94	68	291	48	292	28	194
Pseudarthrobacter	G	1742993	1271	1121	149	57	532	1211	144	114	552	197	848	117	80	81	533	71	1271	81	228	28	465
Dermacoccus	G	57495	1268	1104	107	46	517	1023	141	115	482	186	813	107	66	105	695	77	1268	68	934	44	399
Polaromonas	G	52972	1151	1151	18	4	98	549	5	4	242	21	289	4	5	33	58	70	227	23	194	12	113
Novosphingobium	G	165696	1131	1131	21	2	140	737	11	4	323	25	367	10	13	45	69	61	299	40	291	22	216
Paracoccus	G	265	1121	1121	24	6	72	384	10	4	153	64	228	24	9	53	43	30	255	22	365	32	117
Collimonas	G	202907	1058	1058	19	3	71	461	3	2	182	24	270	6	6	30	70	38	186	19	210	11	125
Cytomegalovirus	G	10358	1048	318		1048		7									2
Rhizobium	G	379	970	970	18	4	136	557	17	8	263	35	273	14	19	49	75	61	375	42	339	17	191
Glutamicibacter	G	1742989	965	846	84	44	377	737	107	93	360	159	702	86	57	58	433	42	965	38	140	26	294
Achromobacter	G	222	957	957	39	9	215	452	24	17	224	51	229	17	16	36	78	49	211	23	189	15	143
Arthrobacter	G	1663	950	883	88	41	342	950	103	64	364	138	556	73	71	72	328	50	873	54	241	21	335
Phix174microvirus	G	1910954	932	130	686	58	81	67	342	932	914	568	52	385	671	379	102	43	48	731	541	67	47
Azoarcus	G	12960	917	917	14	1	84	449	6	4	180	21	226	9	12	19	61	41	177	22	168	14	137
Bosea	G	85413	903	903	15	3	112	626	6	3	272	28	234	11	10	55	59	72	279	41	270	19	196
Nitrobacter	G	911	875	875	19	7	128	450	5	5	306	40	268	4	9	68	39	44	255	45	320	19	131
Alicycliphilus	G	201096	864	864	4	3	69	380	11	9	149	15	192	10	4	20	56	40	168	16	110	7	113
Cellulomonas	G	1707	829	829	33	17	194	456	45	29	245	63	366	41	39	50	193	37	461	19	143	27	168
Thauera	G	33057	788	788	5	1	88	357	4	1	158	20	186	2	6	14	37	46	149	26	132	1	102
Bifidobacterium	G	1678	781	388	11	9	76	230	19	12	83	9	187	18	3	118	39	17	231	15	781	29	90
Azospirillum	G	191	760	760	15	6	54	393	11	2	158	25	187	9	3	44	39	40	149	17	193	41	120
Roseomonas	G	125216	730	730	9		49	144	3		46	8	54	3	8	91	47	12	87	245	336	58	73
Rothia	G	32207	710	556	43	11	127	398	53	24	151	96	194	177	59	219	79	19	358	59	710	101	230
Nakamurella	G	53460	687	576	58	27	258	543	63	73	312	97	419	39	44	35	291	33	687	35	121	16	201
Azospira	G	146937	678	678	7	6	78	388	6	2	191	17	188	5	10	33	42	31	197	20	122	11	110
Kytococcus	G	57499	674	643	72	36	245	566	63	51	258	115	470	53	42	48	258	35	674	31	116	22	229
Chelatococcus	G	28209	673	673	7	3	29	234	1	3	74	8	151	1	1	15	24	22	81	10	104	8	70
Nocardia	G	1817	667	667	24	14	79	362	19	4	161	34	196	11	25	35	54	21	229	33	158	26	135
Phietavirus	G	1623298	655	655				1			3		2					1	2				2	Viruses>dsDNA viruses, no RNA stage>Caudovirales>Siphoviridae
Isoptericola	G	254250	646	646	23	14	118	313	24	24	182	42	255	30	25	30	84	32	274	19	141	13	123	cellular organisms>Bacteria>Terrabacteria group>Actinobacteria>Actinobacteria>Micrococcales>Promicromonosporaceae
Bacteroides	G	816	620	620	15	3	101	525	6	6	219	22	313	34	28	41	54	56	185	34	416	10	115	cellular organisms>Bacteria>FCB group>Bacteroidetes/Chlorobi group>Bacteroidetes>Bacteroidia>Bacteroidales>Bacteroidaceae
Serratia	G	613	615	615	18	2	64	338	27	11	133	32	161	10	2	21	59	29	152	18	160	7	91	cellular organisms>Bacteria>Proteobacteria>Gammaproteobacteria>Enterobacterales>Yersiniaceae
Janibacter	G	53457	614	442	20	7	69	614	11	16	115	36	217	17	12	51	81	14	277	43	413	17	108	cellular organisms>Bacteria>Terrabacteria group>Actinobacteria>Actinobacteria>Micrococcales>Intrasporangiaceae
Fusarium	G	5506	605	21	1	1	6	56	605	3	13	2	19			5	2		32		5		11	cellular organisms>Eukaryota>Opisthokonta>Fungi>Dikarya>Ascomycota>saccharomyceta>Pezizomycotina>leotiomyceta>sordariomyceta>Sordariomycetes>Hypocreomycetidae>Hypocreales>Nectriaceae
Agrobacterium	G	357	553	553	31	11	114	366	36	23	180	29	210	31	12	24	104	37	285	25	252	13	109	cellular organisms>Bacteria>Proteobacteria>Alphaproteobacteria>Rhizobiales>Rhizobiaceae>Rhizobium/Agrobacterium group
Yersinia	G	629	541	541	6	1	63	412	2	6	151	14	195	7	3	25	32	40	136	15	138	4	85	cellular organisms>Bacteria>Proteobacteria>Gammaproteobacteria>Enterobacterales>Yersiniaceae
Pseudonocardia	G	1847	534	534	21	7	79	303	34	14	143	42	210	24	32	34	90	25	261	20	117	17	117	cellular organisms>Bacteria>Terrabacteria group>Actinobacteria>Actinobacteria>Pseudonocardiales>Pseudonocardiaceae
Oligotropha	G	40136	506	506	8	2	52	286	1	3	176	16	159	6	5	35	22	33	143	22	173	2	88	cellular organisms>Bacteria>Proteobacteria>Alphaproteobacteria>Rhizobiales>Bradyrhizobiaceae
Altererythrobacter	G	361177	498	498	18	1	54	332	5	4	123	12	165	4	6	25	32	21	193	15	145	8	109	cellular organisms>Bacteria>Proteobacteria>Alphaproteobacteria>Sphingomonadales>Erythrobacteraceae
Aeromonas	G	642	468	468	2	3	52	304	5	2	113	10	96	11	7	18	22	13	100	12	133	3	59	cellular organisms>Bacteria>Proteobacteria>Gammaproteobacteria>Aeromonadales>Aeromonadaceae
Verminephrobacter	G	364316	452	452	9		42	223	2	1	92	7	115	2	2	11	25	21	81	17	76	4	71	cellular organisms>Bacteria>Proteobacteria>Betaproteobacteria>Burkholderiales>Comamonadaceae
Sinorhizobium	G	28105	450	450	8	1	58	311		1	134	11	144	3	2	23	28	25	127	15	132	11	96	cellular organisms>Bacteria>Proteobacteria>Alphaproteobacteria>Rhizobiales>Rhizobiaceae>Sinorhizobium/Ensifer group
Devosia	G	46913	447	447	7	1	38	421	6		102	11	148	1	2	27	24	26	103	8	122	8	86	cellular organisms>Bacteria>Proteobacteria>Alphaproteobacteria>Rhizobiales>Hyphomicrobiaceae
Clavibacter	G	1573	428	428	15	13	95	282	26	15	126	30	202	15	10	31	91	23	279	18	116	11	125	cellular organisms>Bacteria>Terrabacteria group>Actinobacteria>Actinobacteria>Micrococcales>Microbacteriaceae
Actinoplanes	G	1865	425	425	10	7	74	225	9	13	106	22	112	14	24	19	61	16	184	14	76	17	83	cellular organisms>Bacteria>Terrabacteria group>Actinobacteria>Actinobacteria>Micromonosporales>Micromonosporaceae
Hyphomicrobium	G	81	424	424	13	2	59	315	6	1	117	13	163	3	4	19	32	41	115	15	107	8	76	cellular organisms>Bacteria>Proteobacteria>Alphaproteobacteria>Rhizobiales>Hyphomicrobiaceae
Rhodobacter	G	1060	417	417	12	1	36	263	2	2	98	12	122	5	1	23	36	27	104	12	142	14	75	cellular organisms>Bacteria>Proteobacteria>Alphaproteobacteria>Rhodobacterales>Rhodobacteraceae
Shewanella	G	22	404	129	6	1	19	71	5	1	51	6	46	4		7	9	10	52	6	404	9	26	cellular organisms>Bacteria>Proteobacteria>Gammaproteobacteria>Alteromonadales>Shewanellaceae
Erythrobacter	G	1041	403	403	6	2	58	282	6	2	110	7	169	3	6	19	27	31	119	10	110	4	77	cellular organisms>Bacteria>Proteobacteria>Alphaproteobacteria>Sphingomonadales>Erythrobacteraceae
Dyella	G	231454	398	398	4	1	32	382	3	1	105	11	103	4	5	13	23	34	79	20	99	7	64	cellular organisms>Bacteria>Proteobacteria>Gammaproteobacteria>Xanthomonadales>Rhodanobacteraceae
Rhodoplanes	G	29407	393	393	2	1	55	211	3	1	109	9	93	1	10	25	23	33	84	15	117	2	57	cellular organisms>Bacteria>Proteobacteria>Alphaproteobacteria>Rhizobiales>Hyphomicrobiaceae
Polaribacter	G	52959	388	388	9	3	42	301	2	1	147	10	172	1	8	9	18	18	107	19	100	3	53	cellular organisms>Bacteria>FCB group>Bacteroidetes/Chlorobi group>Bacteroidetes>Flavobacteriia>Flavobacteriales>Flavobacteriaceae
Dietzia	G	37914	382	382	15	4	87	238	23	20	145	28	205	16	14	53	79	21	205	34	193	26	101	cellular organisms>Bacteria>Terrabacteria group>Actinobacteria>Actinobacteria>Corynebacteriales>Dietziaceae
Candidatus Methylopumilus	G	1679002	381	381	3	1	45	273	2	3	135	7	154	3	2	10	28	21	98	7	93	5	64	cellular organisms>Bacteria>Proteobacteria>Betaproteobacteria>Methylophilales>Methylophilaceae
Acidipropionibacterium	G	1912215	376	362	36	19	160	347	49	41	159	56	265	34	34	18	153	22	376	25	79	13	157	cellular organisms>Bacteria>Terrabacteria group>Actinobacteria>Actinobacteria>Propionibacteriales>Propionibacteriaceae
Enterobacter	G	547	368	368	21		41	209	25	5	74	28	104	15	18	16	34	29	79	9	113	10	183	cellular organisms>Bacteria>Proteobacteria>Gammaproteobacteria>Enterobacterales>Enterobacteriaceae
Ochrobactrum	G	528	364	143	14	5	22	100	42	77	364	89	43	39	13	9	36	19	77	14	62	3	79	cellular organisms>Bacteria>Proteobacteria>Alphaproteobacteria>Rhizobiales>Brucellaceae
Lactobacillus	G	1578	356	356	9	13	92	294	10	23	90	14	133	21	11	32	34	6	278	10	82	7	87	cellular organisms>Bacteria>Terrabacteria group>Firmicutes>Bacilli>Lactobacillales>Lactobacillaceae
Nocardioides	G	1839	353	353	15	6	62	332	13	10	89	13	124	12	15	27	58	33	216	12	102	8	100	cellular organisms>Bacteria>Terrabacteria group>Actinobacteria>Actinobacteria>Propionibacteriales>Nocardioidaceae
Curtobacterium	G	2034	352	352	25	2	69	241	15	3	79	28	116	11	4	19	48	37	134	12	128	10	75	cellular organisms>Bacteria>Terrabacteria group>Actinobacteria>Actinobacteria>Micrococcales>Microbacteriaceae
Alcaligenes	G	507	340	340	1	1	44	49	4		22	2	41	3	4	5	11	6	28	5	127	10	95	cellular organisms>Bacteria>Proteobacteria>Betaproteobacteria>Burkholderiales>Alcaligenaceae
Thiomonas	G	32012	335	335	3	2	25	139	2	3	61	12	63	2		10	23	17	58	9	44	5	37	cellular organisms>Bacteria>Proteobacteria>Betaproteobacteria>Burkholderiales>unclassified Burkholderiales>Burkholderiales Genera incertae sedis
Rhodoluna	G	529883	328	328		1	26	165	3	1	75	3	109	2		8	24	19	88	4	71	5	46	cellular organisms>Bacteria>Terrabacteria group>Actinobacteria>Actinobacteria>Micrococcales>Microbacteriaceae>Luna cluster>Luna‑1 subcluster
Dermabacter	G	36739	323	323	30	14	149	267	30	30	108	33	217	25	18	19	123	17	317	15	51	7	125	cellular organisms>Bacteria>Terrabacteria group>Actinobacteria>Actinobacteria>Micrococcales>Dermabacteraceae
Hymenobacter	G	89966	323	323	9	3	35	174	5	3	80	9	95	4	1	10	15	16	91	15	83	13	54	cellular organisms>Bacteria>FCB group>Bacteroidetes/Chlorobi group>Bacteroidetes>Cytophagia>Cytophagales>Hymenobacteraceae
Sulfuritalea	G	1054211	321	321	2	1	30	149	1	1	61	3	70	4	1	14	14	10	75	6	72	5	34	cellular organisms>Bacteria>Proteobacteria>Betaproteobacteria>Rhodocyclales>Rhodocyclaceae
Deinococcus	G	1298	317	317	3	5	36	173	4		109	9	88	3	2	31	17	18	110	10	70	8	65	cellular organisms>Bacteria>Terrabacteria group>Deinococcus‑Thermus>Deinococci>Deinococcales>Deinococcaceae
Croceicoccus	G	1295327	316	316	1	2	54	185	1	4	86	12	83	3	3	17	26	20	127	3	85	11	69	cellular organisms>Bacteria>Proteobacteria>Alphaproteobacteria>Sphingomonadales>Erythrobacteraceae
Leifsonia	G	110932	312	312	11		63	184	8	5	72	13	100	9	2	15	43	17	107	8	75	8	87	cellular organisms>Bacteria>Terrabacteria group>Actinobacteria>Actinobacteria>Micrococcales>Microbacteriaceae
Pantoea	G	53335	306	243	4	2	27	306	11	1	33	55	52	7	4	7	12	13	62	4	52	1	273	cellular organisms>Bacteria>Proteobacteria>Gammaproteobacteria>Enterobacterales>Erwiniaceae
Aminobacter	G	31988	297	294	8	1	35	297	3	1	105	8	108	2	1	14	14	16	72	16	80	4	36	cellular organisms>Bacteria>Proteobacteria>Alphaproteobacteria>Rhizobiales>Phyllobacteriaceae
Candidatus Accumulibacter	G	327159	292	292	2	1	28	152		1	58	6	78	1	3	9	16	11	58	5	63	4	47	cellular organisms>Bacteria>Proteobacteria>Betaproteobacteria>unclassified Betaproteobacteria
Brevibacterium	G	1696	291	256	38	12	88	196	31	30	116	48	169	17	18	13	100	20	291	12	78	15	104	cellular organisms>Bacteria>Terrabacteria group>Actinobacteria>Actinobacteria>Micrococcales>Brevibacteriaceae
Citrobacter	G	544	290	116	6	3	9	85	12	2	39	9	31	3	2	11	14	7	290	4	37	1	39	cellular organisms>Bacteria>Proteobacteria>Gammaproteobacteria>Enterobacterales>Enterobacteriaceae
Chromobacterium	G	535	287	287	3		24	100	5		54	16	67	1	4	10	15	11	67	5	43	5	36	cellular organisms>Bacteria>Proteobacteria>Betaproteobacteria>Neisseriales>Chromobacteriaceae>Chromobacterium group
Lawsonella	G	1847725	279	266	3	1	14	101	1	3	52	12	14	6	1	1	4	1	279	1	31	2	11	cellular organisms>Bacteria>Terrabacteria group>Actinobacteria>Actinobacteria>Corynebacteriales>unclassified Corynebacteriales
Myxococcus	G	32	278	278	6	3	27	162	11	6	65	9	71	5	5	13	19	17	85	3	40	5	42	cellular organisms>Bacteria>Proteobacteria>delta/epsilon subdivisions>Deltaproteobacteria>Myxococcales>Cystobacterineae>Myxococcaceae
Amycolatopsis	G	1813	272	272	8	4	41	180	13	7	64	14	88	10	43	16	38	26	136	15	85	16	54	cellular organisms>Bacteria>Terrabacteria group>Actinobacteria>Actinobacteria>Pseudonocardiales>Pseudonocardiaceae
Saccharomyces	G	4930	272	224	25	14	96	194	9	18	125	24	160	26	13	18	50	10	272	12	47	7	93	cellular organisms>Eukaryota>Opisthokonta>Fungi>Dikarya>Ascomycota>saccharomyceta>Saccharomycotina>Saccharomycetes>Saccharomycetales>Saccharomycetaceae
Orthopoxvirus	G	10242	267	15	9		6	7	6	4	21	7	9	267	7	59	3	36	11	6	15	3	3	Viruses>dsDNA viruses, no RNA stage>Poxviridae>Chordopoxvirinae
Porphyrobacter	G	1111	264	264	4		21	184		2	98	8	112	1	3	11	14	21	81	3	73	4	53	cellular organisms>Bacteria>Proteobacteria>Alphaproteobacteria>Sphingomonadales>Erythrobacteraceae
Cellulophaga	G	104264	263	263	5		30	164	3		73	5	90	1	1	11	21	18	59	13	89	5	46	cellular organisms>Bacteria>FCB group>Bacteroidetes/Chlorobi group>Bacteroidetes>Flavobacteriia>Flavobacteriales>Flavobacteriaceae
Lacunisphaera	G	1961799	260	260	4	2	35	118			47	6	70	3	1	11	26	6	68	6	46	4	46	cellular organisms>Bacteria>PVC group>Verrucomicrobia>Opitutae>Opitutales>Opitutaceae
Geobacter	G	28231	259	259	2	1	20	99	2		41	3	52			9	11	7	42	3	51	1	35	cellular organisms>Bacteria>Proteobacteria>delta/epsilon subdivisions>Deltaproteobacteria>Desulfuromonadales>Geobacteraceae
Cytophaga	G	978	258	258	4		32	170		1	75	3	83		1	11	17	22	49	11	57	3	50	cellular organisms>Bacteria>FCB group>Bacteroidetes/Chlorobi group>Bacteroidetes>Cytophagia>Cytophagales>Cytophagaceae
Rhodanobacter	G	75309	256	221	4		32	256	1	2	48	9	68	2	1	7	11	3	46	2	43	2	37	cellular organisms>Bacteria>Proteobacteria>Gammaproteobacteria>Xanthomonadales>Rhodanobacteraceae
Blastomonas	G	150203	236	236	6		37	152	5		61	7	76	3	5	7	17	8	72	4	49	8	39	cellular organisms>Bacteria>Proteobacteria>Alphaproteobacteria>Sphingomonadales>Sphingomonadaceae
Leclercia	G	83654	236	39	4		3	18	5		19	3	7		1	3	7	14	13	2	24	1	236	cellular organisms>Bacteria>Proteobacteria>Gammaproteobacteria>Enterobacterales>Enterobacteriaceae
Tenacibaculum	G	104267	234	234	4		23	183	1		74	6	85	1	2	7	12	20	37	17	55	2	45	cellular organisms>Bacteria>FCB group>Bacteroidetes/Chlorobi group>Bacteroidetes>Flavobacteriia>Flavobacteriales>Flavobacteriaceae
Ottowia	G	219181	233	233			15	85	4		49	7	71	3		5	16	12	33	2	36	5	22	cellular organisms>Bacteria>Proteobacteria>Betaproteobacteria>Burkholderiales>Comamonadaceae
Dokdonella	G	323413	231	231	5	1	20	182			56	7	57	4	1	10	14	7	66	3	48	1	32	cellular organisms>Bacteria>Proteobacteria>Gammaproteobacteria>Xanthomonadales>Rhodanobacteraceae
Methyloversatilis	G	378210	230	230	1	1	23	113		1	52	5	67	1	1	8	19	11	49	6	47	1	23	cellular organisms>Bacteria>Proteobacteria>Betaproteobacteria>Rhodocyclales>Rhodocyclaceae
Veillonella	G	29465	229	154	21	2	33	93	9	12	97	19	52	62	11	34	28	9	229	13	91	9	61	cellular organisms>Bacteria>Terrabacteria group>Firmicutes>Negativicutes>Veillonellales>Veillonellaceae
Pseudorhodoplanes	G	1734920	228	228	8		16	151		2	70	3	71	1	4	9	11	14	57	9	78	2	37	cellular organisms>Bacteria>Proteobacteria>Alphaproteobacteria>Rhizobiales>unclassified Rhizobiales
Psychrobacter	G	497	228	134	10	2	6	42	13	5	27	8	24	7	1	3	7	17	29	5	228	7	52	cellular organisms>Bacteria>Proteobacteria>Gammaproteobacteria>Pseudomonadales>Moraxellaceae
Starkeya	G	152053	226	226	9	1	26	150	4	1	76	9	75	4	4	16	19	9	51	14	87	4	44	cellular organisms>Bacteria>Proteobacteria>Alphaproteobacteria>Rhizobiales>Xanthobacteraceae
Carnobacterium	G	2747	223	57	2		4	26	2		12	223	11		1	2	4	2	18	1	19	1	11	cellular organisms>Bacteria>Terrabacteria group>Firmicutes>Bacilli>Lactobacillales>Carnobacteriaceae
Lacinutrix	G	291183	220	220	3	1	45	122			60	3	64		2	14	19	8	48	5	59	4	44	cellular organisms>Bacteria>FCB group>Bacteroidetes/Chlorobi group>Bacteroidetes>Flavobacteriia>Flavobacteriales>Flavobacteriaceae
Agromyces	G	33877	219	219	9	3	50	144	16	4	50	13	88	12	9	11	27	14	133	7	59	3	80	cellular organisms>Bacteria>Terrabacteria group>Actinobacteria>Actinobacteria>Micrococcales>Microbacteriaceae
Frankia	G	1854	217	217	13	6	38	134	6	7	52	9	68	9	7	9	27	13	99	5	58	12	30	cellular organisms>Bacteria>Terrabacteria group>Actinobacteria>Actinobacteria>Frankiales>Frankiaceae
Malassezia	G	55193	213	213	6	13	79	129	10	8	35	37	69	28	12	22	48	13	117	3	78	18	70	cellular organisms>Eukaryota>Opisthokonta>Fungi>Dikarya>Basidiomycota>Ustilaginomycotina>Malasseziomycetes>Malasseziales>Malasseziaceae
Candidatus Nitrosotenuis	G	1825023	212	38			3	212			7	3	9			1	1	1	6		5		6	cellular organisms>Archaea>TACK group>Thaumarchaeota>unclassified Thaumarchaeota
Bacillus	G	1386	211	211	15	11	41	160	45	11	74	31	85	21	11	12	27	14	86	13	69	8	62	cellular organisms>Bacteria>Terrabacteria group>Firmicutes>Bacilli>Bacillales>Bacillaceae
Thermus	G	270	209	209	8		10	39	3	6	25	4	53	1	3	11	10	4	30	7	90	5	35	cellular organisms>Bacteria>Terrabacteria group>Deinococcus‑Thermus>Deinococci>Thermales>Thermaceae
Halomonas	G	2745	209	209	9	1	33	97	8	5	74	10	62	4	5	7	21	19	52	3	48	7	42	cellular organisms>Bacteria>Proteobacteria>Gammaproteobacteria>Oceanospirillales>Halomonadaceae
Magnetospirillum	G	13134	208	208	2		27	128	2		55	4	61	4	2	7	12	13	59	5	51	5	35	cellular organisms>Bacteria>Proteobacteria>Alphaproteobacteria>Rhodospirillales>Rhodospirillaceae
Phenylobacterium	G	20	207	207	6	1	28	156	1	3	51	7	71	4	2	13	13	12	69	4	55	7	40	cellular organisms>Bacteria>Proteobacteria>Alphaproteobacteria>Caulobacterales>Caulobacteraceae
Shinella	G	323620	204	204	5	4	25	151	4	5	63	12	68	6	2	14	10	9	78	7	62	3	38	cellular organisms>Bacteria>Proteobacteria>Alphaproteobacteria>Rhizobiales>Rhizobiaceae
Martelella	G	293088	203	203	7	3	28	154	7	2	45	6	74	2	1	12	18	13	57	3	65	6	42	cellular organisms>Bacteria>Proteobacteria>Alphaproteobacteria>Rhizobiales>Aurantimonadaceae
Chryseobacterium	G	59732	203	203	6	1	33	157	4		70	9	82	5	6	13	19	8	67	14	65	1	31	cellular organisms>Bacteria>FCB group>Bacteroidetes/Chlorobi group>Bacteroidetes>Flavobacteriia>Flavobacteriales>Flavobacteriaceae
Desulfovibrio	G	872	201	201	5	1	28	104	4	1	55	4	64	3	3	6	14	11	60	8	41	5	36	cellular organisms>Bacteria>Proteobacteria>delta/epsilon subdivisions>Deltaproteobacteria>Desulfovibrionales>Desulfovibrionaceae
Herminiimonas	G	303379	196	196	2	2	22	93		1	55	3	49	1	3	9	12	7	43	8	34	2	23	cellular organisms>Bacteria>Proteobacteria>Betaproteobacteria>Burkholderiales>Oxalobacteraceae
Thioalkalivibrio	G	106633	196	196	4	1	18	118	1		50	4	52	2		9	14	4	53	6	34	4	29	cellular organisms>Bacteria>Proteobacteria>Gammaproteobacteria>Chromatiales>Ectothiorhodospiraceae
Anaeromyxobacter	G	161492	196	196	1	1	25	110	2		41	5	59	3	4	10	9	16	56	4	50	1	32	cellular organisms>Bacteria>Proteobacteria>delta/epsilon subdivisions>Deltaproteobacteria>Myxococcales>Cystobacterineae>Anaeromyxobacteraceae
Xanthobacter	G	279	193	193	2	2	27	147	2	2	58	3	83	2	2	11	24	19	68	4	51	8	32	cellular organisms>Bacteria>Proteobacteria>Alphaproteobacteria>Rhizobiales>Xanthobacteraceae
Castellaniella	G	359336	192	192	2	1	17	58	4	1	32	2	33	1	1	7	10	4	38	2	29	2	32	cellular organisms>Bacteria>Proteobacteria>Betaproteobacteria>Burkholderiales>Alcaligenaceae
Frondihabitans	G	447237	191	191	7	8	34	117	8	7	48	20	69	6	8	9	44	9	95	7	46	3	46	cellular organisms>Bacteria>Terrabacteria group>Actinobacteria>Actinobacteria>Micrococcales>Microbacteriaceae
Nocardiopsis	G	2013	191	191	15	5	47	114	15	19	55	10	80	9	11	2	43	8	118	8	31	2	44	cellular organisms>Bacteria>Terrabacteria group>Actinobacteria>Actinobacteria>Streptosporangiales>Nocardiopsaceae
Methylophilus	G	16	190	190	5		23	113		1	59	5	152	3		5	11	11	52	7	42	3	33	cellular organisms>Bacteria>Proteobacteria>Betaproteobacteria>Methylophilales>Methylophilaceae
Arcobacter	G	28196	190	190	4	1	17	130		1	57	1	87		1	8	9	16	34	4	39	2	23	cellular organisms>Bacteria>Proteobacteria>delta/epsilon subdivisions>Epsilonproteobacteria>Campylobacterales>Campylobacteraceae
Haemophilus	G	724	189	189	20	2	32	114	16	18	92	30	77	60	23	29	34	7	137	23	144	31	36	cellular organisms>Bacteria>Proteobacteria>Gammaproteobacteria>Pasteurellales>Pasteurellaceae
Sinomonas	G	596707	187	187	13	9	69	161	12	15	85	19	106	10	10	7	67	12	142	8	54	8	54	cellular organisms>Bacteria>Terrabacteria group>Actinobacteria>Actinobacteria>Micrococcales>Micrococcaceae
Gemmatimonas	G	173479	187	187	5	2	16	104		1	41	2	60		1	8	15	14	49	6	37	2	35	cellular organisms>Bacteria>FCB group>Gemmatimonadetes>Gemmatimonadetes>Gemmatimonadales>Gemmatimonadaceae
Leptospira	G	171	186	186	4	2	23	94			39	5	61	1	1	2	10	8	65	3	33	3	46	cellular organisms>Bacteria>Spirochaetes>Spirochaetia>Leptospirales>Leptospiraceae
Nitrosomonas	G	914	185	185	3	1	18	66			54	4	47		5	8	10	12	40	8	38	2	27	cellular organisms>Bacteria>Proteobacteria>Betaproteobacteria>Nitrosomonadales>Nitrosomonadaceae
Rhodovulum	G	34008	185	185	4		32	120	1	2	52	3	43	5	2	6	19	8	46	8	59	8	26	cellular organisms>Bacteria>Proteobacteria>Alphaproteobacteria>Rhodobacterales>Rhodobacteraceae
Pimelobacter	G	2044	184	172	5	2	18	184	5	5	36	8	72	6	6	14	25	19	90	6	66	2	37	cellular organisms>Bacteria>Terrabacteria group>Actinobacteria>Actinobacteria>Propionibacteriales>Nocardioidaceae
Sandaracinus	G	1055688	184	184	1		21	124	1		42	4	56	1	5	6	12	13	46	7	39	4	42	cellular organisms>Bacteria>Proteobacteria>delta/epsilon subdivisions>Deltaproteobacteria>Myxococcales>Sorangiineae>Sandaracinaceae
