# Supplementary material for: Removing contaminants from databases of draft genomes
Source: PLoS Comput Biol. 2018 Jun 25;14(6):e1006277. doi: 10.1371/journal.pcbi.1006277 (PMC6034898; doi:10.1371/journal.pcbi.1006277)
Supplement: S7 Table — These tables contain the reads per megabase for all species classifications assigned by Kraken for the 20 corneal samples when using the original EuPathDB, EuPathDB-clean, the RefSeq EuPathDB, and the MicrobeDB databases. (XLSX) [file pcbi.1006277.s007.xlsx]

## Sheet: OriginalEuPathDB_Species_RPMb
Name	Rank	TID	Genome Length	Max	Case01	Case02	Case03	Case04	Case05	Case06	Case07	Case08	Case09	Case10	Case11	Case12	Case13	Case14	Case15	Case16	Case17	Case18	Case19	Case20
Naegleria fowleri	S	5763	26516522	34595.7	34595.7	26.2101	15.1604	32.1309	15.8769	34.8085	16.4426	15.3112	31.7538	12.1057	38.806	42.3132	38.542	10.9743	13.8027	20.3647	29.1893	16.4426	12.1057	45.8205
Anncaliia algerae	S	723287	7.98244e+06	16732.4	9.77145	3.38243	5.88793	11.7759	35.4528	5.5121	6.26375	7.14068	6.5143	16732.4	8.14288	3.63298	10.3978	4.38463	5.011	7.76705	5.5121	4.63518	3.5077	4.88573
Toxoplasma gondii	S	5811	5.7828e+07	5601.27	1721.9	3262.83	1941.85	3163.5	900.758	4487.41	1978.28	1750.28	4026.53	897.991	4506.78	5601.27	4582.52	1186.64	1668.64	927.354	3392.65	1797.23	1404.18	1122.67
Entamoeba histolytica	S	5759	1.06246e+07	4742.41	4742.41	127.535	84.427	233.61	308.436	168.948	91.2979	241.139	173.748	230.033	230.315	199.443	173.937	154.83	97.0393	296.483	127.441	168.289	71.7206	154.453
Candida albicans	S	5476	12426589	3856.81	0.482836	3.05796	0	0.0804726	5.8745	3.13843	3856.81	48.2836	5.31119	0.241418	4.90883	0.885199	1.44851	0.0804726	0.0804726	0.402363	4.02363	8.20821	0	0.0804726
Plasmodium yoelii	S	5861	1.04874e+07	3158.09	3158.09	43.767	4.38624	37.283	245.343	35.8527	105.27	826.424	70.0844	63.8865	133.399	18.4985	129.203	31.4665	11.5377	102.028	480.007	385.703	76.187	191.087
Plasmodium vivax	S	5855	22035939	1158.65	393.176	629.653	458.751	746.009	202.124	936.833	375.568	422.129	854.922	211.155	1035.76	1158.65	966.376	315.031	414.232	225.994	703.623	422.401	340.762	280.088
Hammondia hammondi	S	99158	62136819	602.493	602.493	16.8499	3.74979	77.8283	233.742	8.88362	2.89683	211.05	30.4328	186.894	8.61003	14.1784	59.5621	38.3991	30.8674	171.058	34.6654	274.427	9.64002	76.6695
Entamoeba dispar	S	46681	12636824	552.75	196.964	285.515	234.948	314.399	106.514	454.386	204.957	228.143	385.619	116.01	474.803	552.75	416.086	158.584	191.425	125.664	343.441	200.921	175.123	143.47
Trypanosoma cruzi	S	5693	3.3992e+07	481.084	72.3994	69.0751	41.5098	77.0181	41.2744	83.1666	39.8329	76.7239	84.1669	59.2198	481.084	99.9353	151.036	34.3904	90.7272	41.7451	63.3678	53.7774	34.6258	32.1546
Hamiltosporidium tvaerminnensis	S	1176355	10284894	452.606	87.6042	257.562	112.69	173.361	45.6981	338.458	119.982	125.621	305.205	47.8371	328.443	452.606	291.495	73.7003	95.7715	47.8371	208.461	93.1463	78.6591	49.4901
Plasmodium gallinaceum	S	5849	7122750	441.543	162.999	230.248	182.795	264.224	88.5894	384.542	163.28	210.172	343.968	93.3628	408.69	441.543	351.69	148.538	165.807	103.331	271.946	166.088	140.957	130.287
Trypanosoma congolense	S	5692	31827801	270.99	84.3602	6.56659	0.282772	2.51353	12.3163	1.91656	4.24157	270.99	4.43009	3.11049	11.7822	1.79089	4.71286	1.79089	0.911153	4.1159	15.0183	13.4788	3.83313	8.04328
Sarcocystis neurona	S	42890	94811902	262.741	103.879	161.931	111.6	190.609	59.1487	248.492	127.484	122.706	213.539	69.8752	240.814	262.741	235.772	69.4217	99.9874	58.1889	169.451	114.806	78.5133	66.0255
Aspergillus flavus	S	5059	35844787	235.181	10.2665	24.6619	10.9639	19.1381	4.93796	28.4281	11.215	10.8244	235.181	4.99375	34.5936	40.0337	30.66	7.53248	10.1549	5.18904	24.5503	11.494	9.87591	5.6912
Pneumocystis jirovecii	S	42068	6022176	226.33	61.4396	125.868	90.1667	133.341	35.7014	172.529	71.4028	73.2293	159.079	35.8674	173.359	226.33	196.109	47.9893	70.7386	35.3693	145.13	66.7533	56.458	38.5243
Malassezia globosa	S	76773	8803222	222.305	103.03	102.576	89.9671	145.174	51.4584	169.938	68.6112	81.2203	155.852	47.369	201.972	222.305	169.824	60.8868	77.5852	60.2052	118.593	90.9894	61.114	55.5478
Aspergillus oryzae	S	5062	36104910	218.142	0.166182	0.166182	0	0.0276971	0.0830912	0.221577	0.0830912	0.0830912	218.142	0	0.0276971	0.0830912	0	0.0276971	0	0.221577	0	0.110788	0	0.0553941
Acanthamoeba triangularis	S	146752	85176298	119.012	119.012	3.4047	1.221	17.0705	61.7425	2.11326	1.97238	38.8606	5.51797	39.2128	3.82736	8.75831	8.41783	10.2376	5.67059	37.9331	5.55319	42.3122	2.05456	18.6554
Leptomonas seymouri	S	5684	25985566	107.098	28.054	72.9251	29.3625	52.7216	20.3959	90.8966	39.291	36.4433	84.1621	17.2019	78.8515	107.098	85.8554	19.4723	23.2437	13.469	55.2614	28.2849	21.6659	17.8945
Acanthamoeba lugdunensis	S	61605	79003901	104.147	0.164549	0.392386	0	0	0.063288	0.0126576	0.0126576	0.151891	0.101261	0.063288	32.6693	104.147	1.05058	0	0	0.0506304	0.189864	0.645538	0	0.0126576
Acanthamoeba quina	S	211522	67169382	72.0269	0.565734	0.32753	0.0297755	0.282867	0.431744	0.0744387	0.0595509	0.312642	0.193541	0.267979	19.3541	72.0269	1.56321	0.178653	0.0297755	0.401969	0.148877	0.506183	0	0.13399
Acanthamoeba castellanii	S	5755	34113389	49.6579	0.850106	0.234512	0.058628	0.410396	0.850106	0.117256	0.058628	0.322454	0.205198	0.43971	17.3539	49.6579	1.81747	0.322454	0.029314	0.850106	0.058628	0.58628	0.058628	0.498338
Enterocytozoon bieneusi	S	31281	3095144	44.586	44.586	2.26161	0.323087	8.72334	15.1851	1.29235	1.29235	10.9849	1.61543	11.9542	0.646173	1.61543	4.20013	4.20013	1.61543	9.6926	1.29235	11.308	0	4.8463
Plasmodium coatneyi	S	208452	23181453	36.0633	13.4159	20.5768	15.0983	27.522	8.10993	32.828	13.1571	15.1414	24.1572	8.23935	29.9809	36.0633	35.5457	11.8629	15.7453	8.32562	24.3729	12.9414	12.9845	10.31
Acanthamoeba mauritaniensis	S	196912	89313970	32.8616	32.8616	3.4709	0.302304	4.47858	18.6197	0.69418	0.391876	10.2224	1.47793	10.5918	1.66827	4.08671	4.18747	2.76552	3.41492	9.66254	1.16443	10.1664	1.95938	5.46387
Trypanosoma brucei	S	5691	2.55037e+07	32.0346	32.0346	2.54865	0.50973	1.41156	5.17572	1.45077	1.72524	29.878	3.29364	1.1763	7.33227	1.41156	2.97996	0.66657	0.58815	2.03892	6.43044	5.05809	2.47023	2.78391
Sordaria macrospora	S	5147	37880824	31.5727	31.5727	2.13829	0.659965	5.6493	23.178	2.27028	0.844755	11.4834	3.56381	12.9617	1.68951	1.7687	3.29982	3.7486	2.56066	13.2257	2.08549	11.7738	1.31993	8.47394
Acanthamoeba sp. ATCC 50496	S	225840	68698840	29.8986	0	0.0727814	0	0	0.0145563	0.0145563	0	0.0873377	0.101894	0	6.97246	29.8986	0.582251	0	0	0	0.0436689	0.174675	0.0145563	0
Mitosporidium daphniae	S	1485682	5433206	29.2645	8.83456	10.8592	10.6751	16.0126	6.07376	17.4851	12.8837	6.62592	13.2518	4.04917	29.2645	15.6445	18.0372	3.31296	6.80998	5.1535	18.2213	4.04917	6.07376	6.62592
Saccharomyces cerevisiae	S	4932	11422353	26.8771	22.1496	2.18869	1.57586	8.92986	19.5231	1.05057	1.31321	11.4687	2.27624	14.8831	2.36379	1.13812	1.92605	5.25286	1.13812	26.8771	1.22567	4.99022	0.612833	8.66722
Entamoeba nuttalli	S	412467	9479452	26.6893	26.6893	2.21532	0.632948	7.17341	23.4191	1.2659	1.05491	10.3382	2.32081	15.6127	2.4263	1.1604	2.53179	6.85694	2.10983	18.5665	1.1604	7.2789	0.527457	8.12283
Coccidioides immitis	S	5501	2.59245e+07	24.6871	22.6812	1.81296	0.848618	9.21908	19.6339	2.31441	2.81587	9.29622	3.70306	15.3523	2.0444	2.00582	1.23435	10.5692	1.65866	24.6871	1.46579	3.9345	0.347162	7.83043
Albugo laibachii	S	653948	32250367	14.8215	5.36428	1.11627	0.186044	0.899215	14.8215	0.279067	0.527126	2.04649	0.527126	2.0775	0.496118	0.279067	0.496118	1.20929	0.403096	1.89145	0.527126	1.92246	0.372089	0.961229
Babesia bigemina	S	5866	13433288	14.2184	13.3995	0.967745	1.11663	1.78661	14.2184	1.11663	0.893303	2.08437	1.26551	2.53103	1.48884	1.26551	3.42433	2.75435	0.223326	3.94542	1.04219	3.27545	0.297768	1.93549
Vitrella brassicaformis	S	1169539	63440962	13.9657	13.9657	1.00881	0.520169	3.83033	11.1915	1.00881	0.630507	6.10016	1.46593	7.53456	1.49746	0.803897	0.851185	3.08949	0.709321	9.36304	0.788134	3.8461	0.40983	3.48355
Vittaforma corneae	S	42399	2939044	10.8879	0.680493	0	0	0.340247	0.340247	0	0	0.340247	0.340247	10.8879	0.340247	0	0	0	0	0	0.340247	0	0	0
Neospora caninum	S	29176	54509397	10.4202	4.49464	5.55867	3.55902	6.80617	2.27484	8.58568	3.28384	4.53133	7.37488	2.60506	9.15438	10.4202	9.75979	3.98096	3.35722	2.47664	7.53998	3.68744	3.04535	2.53167
Acanthamoeba lenticulata	S	29196	53795612	10.354	3.47612	0.408955	0.148711	1.673	3.14152	0.316011	0.520489	1.93324	0.780733	2.37938	0.780733	10.354	0.278833	1.02239	0.278833	3.23446	0.148711	1.09674	0.185889	1.13392
Aspergillus fischeri	S	36630	30739572	9.40156	9.40156	0.553033	0.0650627	1.72416	6.66893	0.553033	0.357845	2.63504	1.49644	3.25314	0.455439	0.292782	0.455439	1.00847	0.48797	3.51339	0.422908	2.37479	0.22772	1.59404
Ordospora colligata	S	174685	2190666	9.12964	0	0	0	0	0	0	0	0	0	9.12964	0	0	0	0	0	0	0	0	0	0
Sporisorium reilianum	S	72558	17096506	9.00769	9.00769	0.818881	0.292457	3.50949	8.71523	0.818881	0.584915	3.04156	0.877372	5.73217	0.526423	0.175474	0.526423	3.451	0.584915	6.902	0	2.69061	0.175474	1.98871
Aspergillus carbonarius	S	40993	32526869	7.96265	7.96265	0.338182	0.153719	1.2605	3.59703	0.461157	0.461157	2.12132	0.922314	1.59868	0.245951	0.338182	0.430413	0.522645	0.245951	2.52099	0.276694	2.09058	0.0922314	1.41422
Pythium iwayamai	S	115417	40507127	7.2333	7.2333	0.518427	0.296244	1.80215	5.52989	0.567801	0.691236	2.93775	1.08623	4.96209	0.49374	0.222183	0.197496	2.51808	0.469053	5.33239	0.444366	1.35779	0.123435	1.67872
Spraguea lophii	S	51541	2773659	6.85016	0.360535	0	0	0	0.360535	0	0	0.721069	0	0	6.85016	0	1.0816	0	0	0.360535	0	0	0	0.360535
Fusarium graminearum	S	5518	35487913	5.60754	0.338143	0.0281786	0	0.140893	1.21168	5.60754	0.0281786	0.169072	0	0.112714	0	0.0281786	0	0.0563572	0	0.19725	0	0.0845358	0.0281786	0.112714
Gregarina niphandrodes	S	110365	12893473	5.35154	1.62873	2.79211	0.853145	1.39606	1.16338	3.64526	1.08582	0.698028	3.1799	0.853145	2.63699	5.35154	3.33502	0.853145	0.930703	0.930703	3.1799	1.93897	0.853145	0.620469
Fusarium oxysporum	S	5507	58711894	5.29705	0.102194	0.0340646	0	0.0170323	0.255485	5.29705	0.0340646	0.119226	0.0340646	0.136259	0.0170323	0	0.0681293	0.0170323	0	0.357679	0	0.0170323	0	0.051097
Cyclospora cayetanensis	S	88456	42954807	4.88886	4.88886	0.162962	0.0232803	0.558727	2.91004	0.0232803	0.0931211	1.69946	0.0698408	1.28042	0.0465606	0.0931211	0.256083	0.395765	0.372485	1.3037	0.186242	1.39682	0.0232803	0.83809
Trichoderma reesei	S	51453	30966890	4.84388	4.71471	0.419803	0.0645851	1.25941	4.84388	2.06672	0.355218	2.26048	0.516681	3.0355	0.290633	0.12917	0.322926	1.42087	0.226048	4.03657	0.12917	1.00107	0.0968777	1.2917
Eimeria acervulina	S	5801	29801919	4.42924	1.24153	0.369104	0.671098	0.738207	0.905982	0.13422	0.0671098	0.838872	0.201329	0.838872	4.42924	0.100665	0.805317	0.436214	1.40931	0.738207	0.335549	0.201329	0.603988	0.469768
Acanthamoeba rhysodes	S	32599	57487272	4.40097	0.0695806	0.0869758	0	0.0173952	0.0173952	0.0347903	0	0.104371	0.0347903	0.0695806	1.30464	4.40097	0.191347	0	0.0173952	0.0173952	0.0347903	0.0347903	0.0173952	0.0695806
Leishmania mexicana	S	5665	29322705	4.29701	2.52364	2.55774	1.63696	2.55774	1.97799	2.76236	1.12541	1.80747	4.29701	1.97799	3.47853	3.85367	3.88777	1.84158	1.43234	2.48954	2.42133	2.01209	0.988995	1.12541
Eimeria tenella	S	5802	37580635	4.17768	0.612017	0.186266	0.133047	0.292704	0.425751	0.319313	0.186266	0.345923	0.425751	0.558798	4.17768	0.585408	0.878112	0.212876	0.452361	0.266094	0.186266	0.50558	0.0266094	0.159657
Yarrowia lipolytica	S	4952	19536756	3.94129	3.94129	0.0511856	0.0511856	0.102371	0.511856	0.102371	0	0.0511856	0.153557	0.563041	0	0	0.102371	0	0.102371	0.0511856	0.0511856	0.255928	0	0.307113
Phytopythium vexans	S	907947	32502474	3.93816	3.93816	0.0923007	0.153834	0.799939	2.98439	0.246135	0.153834	1.44604	0.246135	2.12292	0.123068	0.246135	0.0923007	0.369203	0.215368	1.19991	0.215368	1.19991	0.0615338	0.707638
Pythium arrhenomanes	S	82932	41872081	3.48681	3.22411	0.167176	0.0716468	1.0747	2.98528	0.358234	0.262705	1.218	0.429881	1.95835	0.453763	0.358234	0.262705	1.0747	0.334352	3.48681	0.191058	0.573174	0.095529	1.14635
Giardia intestinalis	S	5741	11188491	3.39635	1.96631	0.178755	0.178755	0.983153	2.23444	0.268133	0.178755	1.43004	0.446888	1.69817	0.35751	0.446888	0.178755	0.893776	0	3.39635	0	0.893776	0.0893776	1.07253
Allomyces macrogynus	S	28583	48422036	3.22167	3.22167	0.247821	0.185866	0.681508	2.12713	0.227169	0.082607	1.11519	0.371732	1.50758	0.206518	0.247821	0.144562	0.433687	0.247821	2.02387	0.165214	0.929329	0.123911	0.743463
Phanerochaete chrysosporium	S	5306	31587661	3.10248	3.10248	0.348237	0.253263	1.48792	2.21606	0.886422	0.506527	1.86782	0.854764	1.93113	0.538185	0.886422	0.949738	1.04471	0.443211	2.75424	0.633159	0.823106	0.253263	0.791448
Aspergillus terreus	S	33178	28284959	2.86371	2.86371	0.31819	0.176772	0.848508	2.19198	0.388899	0.212127	1.37882	0.813153	1.37882	0.282836	0.212127	0.212127	0.671735	0.106063	2.29804	0.247481	1.27276	0.176772	0.954571
Trypanosoma vivax	S	5699	38436755	2.86184	1.17075	1.27482	1.06669	1.56101	1.17075	2.23744	0.988637	1.14474	1.87321	1.14474	2.15939	2.86184	2.02931	0.910587	1.14474	1.37889	1.43092	1.0927	0.88457	1.17075
Phytophthora cinnamomi	S	4785	56892743	2.68927	2.68927	0.246077	0.123039	0.984308	1.81042	0.175769	0.193346	0.843693	0.333962	1.52919	0.0878847	0.263654	0.158192	0.6855	0.210923	1.72254	0.123039	0.63277	0.0175769	0.6855
Trypanosoma grayi	S	71804	19265964	2.64716	2.64716	0.10381	0.155715	0.882385	1.86858	0.259525	0.10381	1.19382	0.51905	1.24572	0.155715	0.155715	0.41524	0.83048	0.31143	1.55715	0.155715	0.882385	0.10381	0.93429
Leptomonas pyrrhocoris	S	157538	27851880	2.47739	2.47739	0.25133	0.0359042	0.466755	2.33377	0.179521	0.25133	0.825797	0.394946	1.43617	0.179521	0	0.323138	0.861701	0.0718084	1.36436	0.143617	0.68218	0.0718084	0.718084
Phytophthora sojae	S	67593	77423590	2.44112	2.27321	0.142076	0.0904117	0.929949	2.29904	0.335815	0.12916	0.994529	0.245403	1.36909	0.193739	0.154992	0.12916	0.774958	0.12916	2.44112	0.167907	0.516638	0.0516638	0.813705
Aspergillus clavatus	S	5057	25808406	2.40232	1.43364	0.116241	0.0774941	0.232482	0.581206	0.193735	0.0387471	0.348724	2.40232	0.387471	0.154988	0.116241	0.387471	0.348724	0.0774941	0.619953	0.116241	1.51114	0.0774941	0.232482
Entamoeba invadens	S	33085	29470529	2.23953	2.23953	0.0678644	0.0678644	0.576847	1.42515	0.101797	0.169661	0.678644	0.203593	0.780441	0.237525	0.0678644	0.30539	0.169661	0.101797	0.814373	0.135729	0.644712	0.0678644	0.508983
Phytophthora ramorum	S	164328	53631079	2.20022	2.16292	0.167813	0.130521	0.633961	1.86459	0.149167	0.242397	1.06282	0.31698	1.02552	0.130521	0.130521	0.111875	0.82042	0.0745836	2.20022	0.0559377	0.31698	0.0372918	0.671253
Aspergillus niger	S	5061	3.31594e+07	2.14117	2.02054	0.482518	0.0904721	0.57299	1.4174	0.57299	0.422203	1.89991	0.784092	1.08567	0.452361	0.271416	0.0603147	0.512675	0.0603147	2.14117	0.271416	1.08567	0.0603147	0.542833
Pythium aphanidermatum	S	65070	33743952	1.89664	1.89664	0.17781	0.0592699	0.503794	1.42248	0.266714	0.148175	0.622334	0.148175	1.03722	0.11854	0.0296349	0.0889048	0.563064	0.0889048	0.977953	0.148175	0.325984	0	0.207445
Acanthamoeba palestinensis	S	28015	67011771	1.8355	1.8355	0.119382	0.149228	0.641678	1.41766	0.104459	0.134305	0.746138	0.223841	0.790906	0.447683	1.05952	0.0746138	0.641678	0.104459	0.969979	0.0895365	0.402914	0.0447683	0.462605
Coccidioides posadasii	S	199306	2.47013e+07	1.78129	1.78129	0.121451	0.32387	0.607257	0.97161	0.364354	0.161935	1.21451	0.526289	1.37645	0.202419	0.121451	0.121451	0.688224	0.161935	1.21451	0.121451	0.728708	0.161935	0.64774
Pythium irregulare	S	36331	41367074	1.76469	1.76469	0.145043	0.169217	0.628519	1.42626	0.217564	0.169217	1.0153	0.435129	0.749388	0.120869	0.0483476	0.0725214	0.604345	0.0725214	1.28121	0.169217	0.531824	0	0.435129
Saprolegnia parasitica	S	101203	47155255	1.76014	1.76014	0.148446	0	0.55137	1.56928	0.0636196	0.106033	0.954294	0.190859	1.08153	0.106033	0	0.0848262	0.318098	0.148446	1.33601	0.0212065	0.402924	0.0424131	0.424131
Cytauxzoon felis	S	27996	7393405	1.75832	1.35256	1.48781	0.270511	0.541023	0.541023	0.676278	0.405767	0.405767	1.35256	0.405767	1.75832	1.48781	1.75832	0.405767	0.541023	0.135256	1.2173	0.811534	0.270511	0.405767
Aphanomyces astaci	S	112090	56563394	1.59114	1.3613	0.300548	0.0530378	0.618775	1.34363	0.141434	0.0883964	0.72485	0.300548	0.919322	0.0883964	0.176793	0.0176793	0.477341	0.106076	1.59114	0.0530378	0.318227	0.0707171	0.229831
Pythium ultimum	S	65071	41458067	1.51961	1.51961	0.192966	0.096483	0.482415	1.06131	0.144725	0.168845	0.578898	0.265328	1.18192	0.168845	0.144725	0.144725	0.410053	0	0.868347	0.0723623	0.265328	0.0723623	0.265328
Saprolegnia diclina	S	112098	39662839	1.48754	1.48754	0.151275	0.126063	0.50425	1.13456	0.0756376	0.0252125	0.882438	0.126063	0.781588	0.10085	0.0252125	0.0756376	0.277338	0.0252125	0.529463	0.0756376	0.479038	0	0.226913
Rhizopus delemar	S	936053	41152109	1.48231	1.48231	0.0243001	0	0	0.194401	0.0486002	0.0486002	0	0.0972004	0.0729003	0.0486002	0	0.0243001	0.0243001	0.0486002	0.0972004	0.0243001	0.0486002	0	0
Nosema bombycis	S	27978	11480796	1.48073	1.48073	0.261306	0.174204	0.261306	0.609714	0	0	0.261306	0.087102	0.348408	0.087102	0	0.174204	0.174204	0.261306	0.174204	0	0.609714	0.087102	0
Theileria orientalis	S	68886	8146720	1.47299	1.47299	0	0	0.613744	0.613744	0	0	0.613744	0	1.22749	0.122749	0	0	0.245498	0	0.245498	0	0.613744	0	0.122749
Leishmania panamensis	S	5679	28634633	1.46676	1.46676	0.209536	0.838146	0.838146	1.15245	0.139691	0.139691	0.419073	0.314305	1.01276	0.279382	0.174614	0.139691	0.698455	0.803223	1.39691	0.104768	0.104768	1.01276	0.907991
Magnaporthe oryzae	S	318829	39694489	1.3352	0.957312	0.0503848	0	0.251924	1.3352	0.579426	0.10077	0.251924	0.125962	0.403079	0.0755772	0.0251924	0.0251924	0.176347	0.10077	0.377886	0.10077	0.251924	0.0251924	0.201539
Fusarium verticillioides	S	117187	40724786	1.30142	0.294661	0	0.0245551	0	0.270106	1.30142	0.0245551	0.196441	0	0.0982203	0.0245551	0	0	0	0.0245551	0.14733	0	0.0736652	0	0.0736652
Leishmania tarentolae	S	5689	28558463	1.26057	1.12051	0.0700318	0.105048	0.665302	1.26057	0.140064	0.140064	0.420191	0.315143	0.945429	0.105048	0.140064	0.0700318	0.350159	0	1.12051	0.0700318	0.245111	0	0.455207
Ustilago maydis	S	5270	19112179	1.25574	1.25574	0.0523227	0.156968	0.209291	0.627872	0.104645	0.0523227	0.418581	0.104645	0.0523227	0.0523227	0	0.104645	0.104645	0	0.627872	0.156968	0.209291	0.0523227	0.104645
Aspergillus aculeatus	S	5053	32379442	1.11182	1.11182	0.0926514	0.0617676	0.0926514	0.586792	0.0617676	0.0308838	0.185303	0.185303	0.185303	0	0	0.24707	0.154419	0	0.833862	0.0926514	0.525024	0	0.277954
Cryptosporidium baileyi	S	27987	5472409	1.09641	1.09641	0.36547	0.548205	0.548205	0.182735	0.73094	0	0.73094	0.36547	0	0.913674	0.182735	0.73094	0	0.36547	0.73094	1.09641	0.36547	0.182735	0.36547
[Candida] glabrata	S	5478	11675628	1.02778	0.171297	0.0856485	0.0856485	0	1.02778	0	0	0.428242	0	0.171297	0	0.0856485	0	0	0	0	0	0.0856485	0	0
Schizosaccharomyces japonicus	S	4897	10763681	0.92905	0.92905	0.092905	0	0	0.092905	0.18581	0	0.18581	0	0	0	0	0.18581	0	0	0.37162	0	0.650335	0	0.092905
Trypanosoma rangeli	S	5698	12939183	0.927416	0.927416	0.0772846	0	0.0772846	0	0.0772846	0	0.0772846	0	0	0.772846	0	0	0	0.0772846	0	0	0	0.0772846	0
Acanthamoeba culbertsoni	S	43142	44680091	0.895253	0.895253	0	0	0.156669	0.425245	0	0	0.447627	0.0895253	0.201432	0.067144	0.223813	0.067144	0.067144	0.134288	0.156669	0.067144	0.246195	0.067144	0.201432
Eimeria necatrix	S	51315	39081202	0.844396	0.844396	0.0511755	0	0.0255877	0.332641	0	0.0255877	0.0255877	0.0511755	0.0255877	0.0767632	0.0255877	0.0767632	0.179114	0	0.0511755	0	0.102351	0	0.0511755
Babesia microti	S	5868	5979285	0.668976	0.167244	0	0	0.167244	0	0.167244	0.167244	0.668976	0	0.167244	0	0.167244	0	0	0	0	0	0	0.167244	0.167244
Cryptosporidium hominis	S	237895	7.52049e+06	0.664851	0.13297	0	0	0	0.664851	0	0	0	0	0.13297	0	0	0	0.13297	0	0.13297	0	0	0	0
Tremella mesenterica	S	5217	26650382	0.63789	0.187615	0.0375229	0	0.112569	0.63789	0	0	0.0375229	0	0.0375229	0	0.112569	0	0.0375229	0	0.0375229	0	0	0	0
Hyaloperonospora arabidopsidis	S	272952	69544932	0.618305	0.618305	0.0431376	0.071896	0.115034	0.373859	0.0287584	0	0.230067	0.0431376	0.560789	0.0287584	0.0287584	0.0287584	0.0575168	0.0575168	0.158171	0.0287584	0.215688	0.0575168	0.17255
Eimeria brunetti	S	51314	41246211	0.581872	0.581872	0.0969786	0.072734	0.266691	0.0969786	0	0.0242447	0.121223	0	0.193957	0.169713	0	0.0484893	0.0242447	0.0969786	0.266691	0	0.193957	0	0.0969786
Talaromyces marneffei	S	37727	27649071	0.578681	0.253173	0	0.0361676	0.0361676	0.578681	0.542514	0	0.14467	0.217005	0.180838	0	0	0	0.0361676	0.0361676	0.361676	0	0.217005	0	0.0723352
Trachipleistophora hominis	S	72359	6933067	0.576945	0	0	0	0	0.576945	0	0	0	0	0	0	0	0	0	0	0	0	0.288473	0	0
Botrytis cinerea	S	40559	36596747	0.573821	0.136624	0.0819745	0	0.191274	0.573821	0.273248	0.0546497	0.136624	0.109299	0.245923	0.0546497	0.136624	0.0273248	0.0546497	0.0819745	0.327898	0.0546497	0.245923	0	0.0546497
Histoplasma capsulatum	S	5037	28279864	0.565774	0.42433	0.0707217	0	0.0353608	0.247526	0.176804	0	0.247526	0.141443	0.176804	0	0.106083	0.106083	0.106083	0.0353608	0.565774	0.106083	0.176804	0	0.0707217
Trypanosoma evansi	S	5697	23322206	0.557409	0	0	0	0	0.0428776	0	0	0.0857552	0	0.0428776	0.557409	0	0.214388	0	0.0428776	0.0428776	0	0	0	0
Leishmania enriettii	S	5663	28420821	0.527782	0.38704	0	0	0.0703709	0.527782	0.105556	0.105556	0.316669	0.105556	0.175927	0	0	0	0.105556	0.0351855	0.246298	0.0351855	0.105556	0.0351855	0.175927
Cryptosporidium muris	S	5808	7669809	0.521525	0.391144	0.130381	0.260763	0.260763	0.521525	0.130381	0.260763	0.130381	0.260763	0	0.391144	0.130381	0.521525	0.130381	0.130381	0.391144	0.260763	0	0.130381	0
Vavraia culicis	S	103449	5768656	0.520052	0.173351	0	0	0	0.173351	0	0	0	0	0	0	0.173351	0	0	0	0	0.520052	0.173351	0	0
Schizosaccharomyces pombe	S	4896	11746013	0.510812	0.510812	0	0	0	0	0	0	0	0.0851353	0.340541	0	0.0851353	0	0.0851353	0	0	0	0.510812	0	0
Babesia bovis	S	5865	7998048	0.500122	0.500122	0	0	0.500122	0	0	0	0.375092	0	0	0	0	0	0	0	0	0	0.125031	0	0
Encephalitozoon hellem	S	27973	2130411	0.469393	0	0	0	0	0	0.469393	0	0	0	0	0	0	0	0	0	0	0	0	0	0
Encephalitozoon intestinalis	S	58839	2147732	0.465607	0	0	0	0	0	0	0	0	0	0	0	0.465607	0	0	0	0	0	0	0	0
Chromera velia	S	505693	160666992	0.435684	0.435684	0.0186722	0.0248962	0.0435684	0.379667	0.0684646	0.00622405	0.205394	0.0560165	0.186722	0.0311203	0.0497924	0.0497924	0.0186722	0.0248962	0.0871368	0.0497924	0.0995849	0.0186722	0.0871368
Talaromyces stipitatus	S	28564	34813305	0.43087	0.143623	0	0	0.0287246	0.37342	0.43087	0.0574493	0.0574493	0.0861739	0	0	0	0.0574493	0.0287246	0	0.258522	0.0574493	0.201073	0	0.0574493
Theileria parva	S	5875	6980053	0.429796	0.429796	0	0.143265	0	0	0.143265	0	0	0	0	0	0.143265	0	0	0	0	0.143265	0	0	0
Coprinopsis cinerea	S	5346	35194600	0.426202	0.426202	0	0	0.0852403	0.142067	0	0	0.0568269	0	0.113654	0	0.0568269	0	0.0284134	0	0.113654	0	0.0284134	0	0
Eimeria maxima	S	5804	31647266	0.410778	0.410778	0.0947949	0	0	0.126393	0	0	0.0631966	0	0.126393	0	0	0	0.0315983	0	0	0	0.0315983	0	0.0315983
Aspergillus fumigatus	S	746128	28142665	0.390866	0.177666	0	0	0.142133	0.319799	0.0355332	0	0.1066	0.390866	0.0355332	0	0	0.0355332	0	0.0355332	0.0710665	0	0.355332	0.0355332	0.1066
Neurospora discreta	S	29879	33924452	0.353727	0.206341	0.0884318	0	0.0884318	0.294773	0.235818	0	0.0884318	0.0589545	0.0589545	0.0589545	0	0.0294773	0	0.0294773	0.353727	0.0589545	0.176864	0	0.0589545
Cryptococcus neoformans	S	5207	18199427	0.329681	0.329681	0.109894	0	0	0.0549468	0	0	0	0	0.0549468	0.0549468	0	0	0	0	0.16484	0.0549468	0	0	0.0549468
Aphanomyces invadans	S	157072	41013110	0.316972	0.316972	0	0	0.0487649	0.0487649	0.0975298	0	0.146295	0.0243824	0.0731473	0	0.0243824	0.0243824	0.0243824	0.0243824	0.121912	0	0.0487649	0	0
Spizellomyces punctatus	S	109760	23352340	0.299756	0.299756	0	0	0	0.171289	0	0	0.0856445	0	0	0.0856445	0.0856445	0.0428223	0.0428223	0.0856445	0	0	0	0	0.0428223
Nematocida parisii	S	586133	3449288	0.289915	0	0	0	0	0	0	0	0.289915	0	0	0	0	0	0	0	0	0	0	0	0
Mucor circinelloides	S	36080	34717490	0.288039	0.288039	0	0	0.0288039	0.172824	0.0288039	0	0.0576079	0.0576079	0.0576079	0.0864118	0	0	0	0	0.0576079	0	0.0576079	0	0.115216
Phytophthora parasitica	S	4792	53044988	0.282779	0.282779	0.0565558	0	0.0565558	0.131963	0.0377038	0	0.0754077	0.0188519	0.150815	0	0	0.0188519	0.0377038	0	0.113112	0	0.0754077	0.0188519	0.0377038
Leishmania sp. MAR LEM2494	S	1303197	28357459	0.282113	0.282113	0.0705282	0.0705282	0.105792	0.105792	0	0	0.105792	0.0352641	0.105792	0	0	0	0	0	0.0352641	0	0.141056	0	0.0705282
Spironucleus salmonicida	S	348837	10659410	0.281441	0.281441	0	0	0	0.0938138	0	0	0.187628	0	0	0	0	0	0	0	0	0	0.0938138	0	0.0938138
Batrachochytrium dendrobatidis	S	109871	22848049	0.262604	0.262604	0	0.0437674	0.0875348	0.131302	0	0	0.0875348	0.0437674	0	0	0	0	0	0	0.0875348	0	0.0875348	0	0.0875348
Nematocida sp. 1	S	1155007	3906417	0.255989	0	0	0	0	0	0	0	0	0	0	0	0	0	0	0	0	0	0	0	0.255989
Plasmodium falciparum	S	5833	8305641	0.2408	0	0	0	0	0.1204	0	0	0.2408	0	0	0	0	0	0	0	0	0	0	0	0
Aspergillus nidulans	S	162425	29283206	0.239045	0.239045	0.0341493	0	0.0682985	0.136597	0.0341493	0.102448	0.204896	0.102448	0.0341493	0	0.0341493	0.0341493	0.0341493	0.0682985	0.204896	0	0.102448	0.0682985	0.102448
Eimeria mitis	S	44415	42844906	0.2334	0.2334	0	0	0.04668	0.1167	0	0.02334	0.09336	0.02334	0.07002	0.04668	0	0	0	0	0.07002	0	0.04668	0	0.02334
Phytophthora capsici	S	4784	55100255	0.217785	0.217785	0.0181487	0	0.0725949	0.127041	0	0.0181487	0.0907437	0.0907437	0.0544462	0	0.0181487	0.0362975	0.0544462	0	0.0362975	0	0.0362975	0	0.0362975
Leishmania turanica	S	62297	28013708	0.214181	0.214181	0.0356968	0	0.0713936	0.10709	0	0	0.0356968	0	0.0713936	0	0	0	0.0356968	0	0.10709	0	0.0713936	0	0.178484
Neurospora crassa	S	5141	36578342	0.19137	0.0820157	0	0	0.0546772	0.0820157	0.19137	0	0	0.0273386	0.0273386	0	0	0	0	0	0	0	0.0273386	0	0.0273386
Schizosaccharomyces octosporus	S	4899	10552620	0.189526	0.189526	0.0947632	0	0	0.0947632	0	0	0.0947632	0	0.189526	0	0.0947632	0.0947632	0	0	0	0	0	0	0
Nosema ceranae	S	40302	5360968	0.186533	0	0	0	0	0.186533	0	0.186533	0	0	0	0	0	0	0	0	0	0.186533	0	0	0
Albugo candida	S	65357	32292028	0.185804	0.185804	0	0	0	0.0619348	0	0	0	0.0309674	0	0.0929022	0	0	0.0309674	0	0.12387	0	0.154837	0	0
Cryptococcus gattii VGII	S	1859096	16588131	0.180852	0.180852	0	0	0	0	0	0	0	0	0	0	0	0	0	0	0	0	0	0	0
Leishmania gerbilli	S	40285	28173858	0.177469	0.141976	0	0	0.0709878	0.0354939	0	0	0.177469	0	0.106482	0	0	0	0	0.0709878	0.106482	0	0	0	0.0354939
Theileria equi	S	5872	11410929	0.175271	0.175271	0	0	0	0	0	0	0	0	0	0	0	0	0	0	0	0	0	0	0
Endotrypanum monterogeii	S	5705	29080531	0.171936	0.171936	0	0.0343873	0.0343873	0.171936	0.103162	0.171936	0.103162	0.137549	0.0687745	0.0343873	0.103162	0.0687745	0	0.0343873	0.0343873	0.0343873	0.0343873	0.0687745	0.0343873
Cryptococcus gattii VGI	S	37769	17729350	0.169211	0.169211	0	0	0	0	0	0	0	0	0.0564036	0	0	0	0	0	0	0	0	0	0
Phytophthora infestans	S	4787	186995261	0.160432	0.160432	0.00534773	0.0267386	0.0267386	0.0855637	0.0267386	0.00534773	0.0427818	0.0427818	0.0267386	0.0267386	0.0481296	0.0427818	0.00534773	0	0.0374341	0.0641727	0.0106955	0.0160432	0.0213909
Phycomyces blakesleeanus	S	4837	44398734	0.135139	0.0675695	0.0225232	0.0225232	0.112616	0.135139	0.0225232	0	0.0900927	0.0225232	0.0225232	0.135139	0.0900927	0.0675695	0.0450463	0.0675695	0.0900927	0.0450463	0.135139	0	0.0450463
Cryptosporidium parvum	S	5807	7573094	0.132046	0	0	0	0	0.132046	0	0	0.132046	0	0	0	0	0	0	0	0	0	0	0	0
Eimeria falciformis	S	84963	34465387	0.116058	0.116058	0	0	0	0.0290146	0	0	0.0290146	0	0.0290146	0	0	0	0	0	0.0580292	0	0.0580292	0.0290146	0
Plasmodium reichenowi	S	5854	8738055	0.114442	0.114442	0	0	0	0	0.114442	0.114442	0	0	0	0	0	0	0	0	0.114442	0	0	0	0
Neurospora tetrasperma	S	40127	35086907	0.114003	0.0570013	0	0	0	0.0285007	0.114003	0	0.0285007	0	0.085502	0	0	0.0285007	0	0	0.085502	0	0.0285007	0	0.0285007
Sclerotinia sclerotiorum	S	5180	35409785	0.112963	0.0564816	0.0282408	0.0282408	0	0.0282408	0.0282408	0.0282408	0	0	0	0.0282408	0.0282408	0	0	0.0282408	0.112963	0	0	0	0
Entamoeba moshkovskii	S	41668	18211085	0.109823	0.0549116	0	0	0	0.109823	0.0549116	0	0	0	0	0.109823	0	0	0	0	0	0.0549116	0.0549116	0	0.0549116
Puccinia graminis	S	5297	75200662	0.106382	0.106382	0	0	0	0.0664888	0.0265955	0	0.0265955	0.0132978	0.0664888	0.0265955	0.0132978	0.0664888	0.0132978	0	0.0664888	0	0.0132978	0	0
Leishmania arabica	S	40284	28234390	0.106253	0	0	0	0.0354178	0.106253	0	0	0	0	0	0	0	0	0	0	0	0	0	0	0
Leishmania aethiopica	S	5667	28342464	0.105848	0.105848	0	0	0	0.0352827	0	0	0.0705655	0	0.0352827	0	0	0	0	0	0	0	0.0705655	0	0
Plasmodium cynomolgi	S	5827	20595785	0.0971072	0.0971072	0	0	0	0	0	0	0	0	0	0	0.0485536	0	0	0	0	0	0	0	0
Acanthamoeba astronyxis	S	65658	66666593	0.0900001	0.0900001	0.045	0	0.015	0.0750001	0.03	0	0.0600001	0	0.015	0.015	0.03	0.015	0	0	0.015	0	0.045	0	0
Leishmania major	S	5664	29192807	0.06851	0.06851	0	0	0	0	0.034255	0	0	0	0	0	0	0	0	0	0	0	0	0	0
Eimeria praecox	S	51316	34731727	0.0575842	0.0287921	0.0287921	0	0	0.0287921	0	0.0575842	0.0287921	0	0	0.0287921	0.0287921	0	0.0287921	0.0287921	0.0575842	0	0.0287921	0	0.0287921
Melampsora larici-populina	S	203908	91635719	0.0436511	0.0327383	0.0436511	0.0109128	0.0109128	0.0218256	0.0109128	0	0.0218256	0.0218256	0.0436511	0.0109128	0.0218256	0.0109128	0	0	0.0436511	0.0218256	0.0218256	0.0109128	0
Leishmania amazonensis	S	5659	26818292	0.037288	0	0	0	0	0.037288	0	0	0	0	0	0.037288	0	0	0	0	0	0	0	0	0
Edhazardia aedis	S	70536	27207636	0.0367544	0.0367544	0	0	0	0	0	0	0	0	0	0	0	0	0	0	0	0	0	0	0
Leishmania tropica	S	5666	28652030	0.0349015	0	0	0	0	0	0	0	0	0.0349015	0.0349015	0	0.0349015	0	0	0	0	0	0.0349015	0	0
Leishmania braziliensis	S	5660	29530958	0.0338628	0	0	0	0	0.0338628	0	0	0	0	0	0	0	0	0	0	0	0	0	0	0
Trichomonas vaginalis	S	5722	151664616	0.0329675	0.0065935	0	0	0	0.0329675	0	0	0.0065935	0	0	0	0	0	0	0	0.0065935	0	0	0	0.0065935

## Sheet: CleanEuPathDB_Species_RPMb
Name	Rank	TID	Genome Length	Max	Case01	Case02	Case03	Case04	Case05	Case06	Case07	Case08	Case09	Case10	Case11	Case12	Case13	Case14	Case15	Case16	Case17	Case18	Case19	Case20
Anncaliia algerae	S	723287	5.09072e+06	20481.2	1.57149	0	1.37505	2.55367	34.1798	0	0	0	0	20481.2	0	0	0	0.982179	0.785744	2.16079	0	0	0.982179	0.392872
Candida albicans	S	5476	10725622	3972.26	0.186469	3.44968	0	0.0932347	4.94144	3.26321	3972.26	50.5332	5.59408	0.0932347	4.94144	1.02558	1.39852	0	0	0.0932347	4.10233	8.39112	0	0
Hammondia hammondi	S	99158	57295125	340.064	340.064	8.27296	1.29156	43.0927	125.77	1.7279	0.663233	117.34	15.202	101.248	2.79256	5.5153	31.6781	20.4031	17.087	96.9541	18.2913	154.202	5.27095	41.2775
Aspergillus oryzae	S	5062	35381352	223.903	0.141317	0.197844	0	0.0282635	0.0847904	0.0847904	0.0847904	0.056527	223.903	0.056527	0.0282635	0.056527	0	0.0282635	0	0.169581	0	0.0847904	0	0.0282635
Aspergillus flavus	S	5059	35105885	220.675	0	0.142426	0	0	0	0	0	0.0569705	220.675	0	0	0	0	0	0	0	0	0.170912	0.0284853	0
Acanthamoeba lugdunensis	S	61605	73682319	105.303	0.0135718	0.393582	0	0	0	0	0.0135718	0.135718	0.108574	0	33.4544	105.303	1.01788	0	0	0.0135718	0.190005	0.637874	0	0
Acanthamoeba quina	S	211522	63017364	72.1865	0	0.23803	0	0	0	0	0	0.11108	0.11108	0	20.1532	72.1865	1.63447	0	0	0.0158686	0.126949	0.380847	0	0
Acanthamoeba castellanii	S	5755	63242971	27.6552	0.0474361	0.0316241	0	0	0.0316241	0	0.015812	0.0632481	0.0474361	0	9.56628	27.6552	0.948722	0	0	0	0.015812	0.205556	0	0.015812
Saccharomyces cerevisiae	S	4932	10560184	25.7571	21.2118	2.36738	1.32573	9.18545	18.5603	0.852258	1.70452	11.9316	2.27269	15.2459	2.46208	1.23104	1.89391	4.73477	0.946953	25.7571	1.13634	4.54538	0.662867	8.80666
Acanthamoeba sp. ATCC 50496	S	225840	63416941	24.7883	0	0.0630746	0	0	0.0157687	0	0	0.047306	0.0946119	0	6.65437	24.7883	0.614978	0	0	0	0.0157687	0.0946119	0.0157687	0
Malassezia globosa	S	76773	8651556	24.7354	24.7354	0.693517	1.50262	9.24689	14.9106	1.15586	0.924689	4.04552	4.27669	7.97544	3.23641	1.38703	2.5429	5.54813	1.50262	13.5236	0.346758	9.01572	2.08055	8.09103
Plasmodium yoelii	S	5861	4.19024e+06	23.149	23.149	0.71595	0	0	0.23865	0.23865	1.4319	3.57975	1.19325	0.23865	0	0	0.71595	0	0.23865	0.954599	2.3865	2.8638	0.4773	2.3865
Acanthamoeba triangularis	S	146752	74304785	23.0133	23.0133	0.524865	0.0672904	2.86657	9.64945	0.148039	0.0672904	5.73314	0.901692	6.50025	2.18021	7.24045	1.4131	1.02281	0.955524	5.31594	0.942066	7.36157	0.403743	2.6647
Spraguea lophii	S	51541	1720768	14.5284	1.74341	0.581136	0	0.581136	0	0	0	1.16227	0.581136	0.581136	14.5284	0	4.06795	0.581136	1.16227	1.16227	0	0.581136	0	1.16227
Entamoeba histolytica	S	5759	7.58852e+06	12.2554	12.2554	0.131778	0	0.65889	1.58134	1.05422	0.527112	0.65889	0	0.65889	0.131778	0.263556	0.131778	0.263556	0	0.922447	0.527112	1.71312	0.263556	0
Acanthamoeba mauritaniensis	S	196912	83230938	11.6063	11.6063	2.59519	0.0961181	1.1414	5.98335	0.144177	0.120148	3.53234	0.480591	3.4963	1.74214	4.43345	2.5231	0.961181	1.73013	3.18391	0.384472	3.48428	1.47782	1.7902
Acanthamoeba lenticulata	S	29196	50456006	10.9204	0.0198192	0.0594577	0	0.0198192	0.0198192	0.0198192	0	0.0396385	0.0198192	0.0990962	0.753131	10.9204	0.0594577	0	0	0.118915	0.0198192	0.138735	0	0
Fusarium oxysporum	S	5507	57585281	5.50488	0.104193	0	0	0.0173655	0.173655	5.50488	0.0347311	0.0868277	0.0347311	0.0868277	0	0	0.0694622	0.0173655	0	0.295214	0	0.0520966	0	0.0347311
Acanthamoeba rhysodes	S	32599	53929820	4.80254	0	0.0556279	0	0	0.0185426	0	0	0.0556279	0	0.0556279	1.70592	4.80254	0.222511	0	0	0	0.0185426	0	0	0
Fusarium graminearum	S	5518	34755164	4.34468	0.287727	0	0	0.0863181	0.719318	4.34468	0	0.143864	0	0.172636	0	0	0	0.0287727	0	0.143864	0	0.0287727	0	0.143864
Yarrowia lipolytica	S	4952	18893271	2.96402	2.96402	0	0	0.0529289	0.0529289	0.105858	0	0	0.0529289	0.0529289	0	0	0	0	0	0	0	0.105858	0	0.0529289
Aspergillus clavatus	S	5057	24720273	2.34625	0.444979	0	0	0.0404526	0.364074	0.242716	0	0.161811	2.34625	0.404526	0.0809053	0.0404526	0.242716	0.121358	0	0.404526	0.0809053	0.7686	0	0.323621
Sordaria macrospora	S	5147	36162212	2.23991	1.7698	0.276532	0.0553064	0.553064	1.88042	0.414798	0.0553064	0.746636	0.221225	1.60388	0.0829595	0.110613	0.304185	0.276532	0.276532	2.23991	0.221225	1.49327	0.0829595	1.16143
Acanthamoeba palestinensis	S	28015	63560797	2.20262	0.15733	0	0	0	0.125864	0	0	0	0.015733	0.015733	0.660785	2.20262	0.015733	0	0.015733	0.015733	0.015733	0.0314659	0	0.0314659
Aspergillus niger	S	5061	3.23154e+07	2.1971	2.01143	0.495121	0.0928351	0.587956	1.42347	0.587956	0.402286	1.76387	1.02119	1.11402	0.464176	0.216615	0.030945	0.526066	0.0618901	2.1971	0.24756	1.20686	0.0618901	0.587956
Aspergillus fischeri	S	36630	29819905	2.17975	0.234743	0	0	0.0670693	0.234743	0.201208	0	0.0670693	2.17975	0	0	0	0	0	0	0.268277	0	0.368881	0	0.0335346
Trypanosoma cruzi	S	5693	3.05694e+07	1.89732	0.294412	0.0654249	0.0327124	0.0654249	0.0327124	0	0.0981373	0.163562	0.0654249	0.196275	1.89732	0.0327124	0.228987	0.0981373	0.327124	0.0981373	0	0.0327124	0	0.13085
Pneumocystis jirovecii	S	42068	4527434	1.76701	1.10438	0	0	0	0.662627	0.220876	0	0	0.441751	0.220876	0.220876	0	0	0	0	1.76701	0.220876	0.441751	0	0.220876
Fusarium verticillioides	S	117187	39989027	1.62545	0.175048	0	0.0250069	0	0.225062	1.62545	0.0250069	0.175048	0	0.100027	0	0	0	0	0	0.125034	0	0.0250069	0	0.0750206
Cyclospora cayetanensis	S	88456	40884882	1.56537	1.56537	0.0244589	0	0.22013	1.27186	0	0	0.733768	0.0733768	0.562555	0	0.0244589	0.0733768	0.0978357	0.122295	0.415802	0.0733768	0.611473	0	0.317966
Trichoderma reesei	S	51453	29762241	1.44478	0.571194	0	0	0.0335996	1.20959	1.44478	0	0.201598	0	0.0335996	0.0335996	0	0.0335996	0.100799	0.0335996	0.571194	0	0.167998	0.0335996	0.0671992
[Candida] glabrata	S	5478	10937306	1.09716	0	0	0	0	1.09716	0	0.18286	0.0914302	0	0	0	0	0	0	0	0	0	0.0914302	0	0
Sporisorium reilianum	S	72558	16533311	0.907259	0.907259	0	0.060484	0.060484	0.362904	0.060484	0	0.060484	0	0.120968	0	0.060484	0	0	0	0.060484	0	0.120968	0.060484	0.241936
Enterocytozoon bieneusi	S	31281	2375851	0.841804	0.841804	0	0	0.420902	0	0	0	0	0	0	0	0	0	0	0	0	0	0	0	0
Aspergillus fumigatus	S	746128	27625018	0.760181	0.180995	0	0	0.0723981	0.180995	0.0361991	0	0.108597	0.760181	0.0361991	0	0	0.108597	0	0	0.0723981	0	0.180995	0	0.108597
Histoplasma capsulatum	S	5037	26741751	0.747894	0.112184	0.0747894	0	0.0747894	0.112184	0.149579	0.486131	0.186974	0.747894	0.112184	0.0373947	0.0747894	0.0747894	0.112184	0	0.411342	0.0747894	0.373947	0	0.112184
Plasmodium gallinaceum	S	5849	2725280	0.73387	0	0	0	0	0	0	0	0.73387	0	0.366935	0	0	0	0	0	0	0	0	0	0
Trachipleistophora hominis	S	72359	6131212	0.6524	0	0	0	0	0.6524	0	0	0	0	0	0	0	0	0	0	0	0	0	0	0
Eimeria tenella	S	5802	30698884	0.651489	0.0651489	0	0	0.0651489	0	0	0	0.0977234	0.0325745	0	0.651489	0	0	0	0.0977234	0.0325745	0	0.0325745	0.0651489	0.0325745
Aspergillus carbonarius	S	40993	31339529	0.638172	0.287177	0.0319086	0	0.191452	0.191452	0.159543	0.159543	0	0.574355	0.127634	0.0319086	0.0638172	0.127634	0.0957258	0	0.382903	0.0319086	0.638172	0.0319086	0.191452
Mitosporidium daphniae	S	1485682	5134059	0.584333	0.584333	0	0	0	0	0	0	0	0	0	0	0	0	0	0	0	0	0	0	0
Magnaporthe oryzae	S	318829	38052059	0.578155	0.315357	0	0	0.157679	0.578155	0.262798	0.0262798	0.0788394	0	0.0788394	0.0262798	0.0262798	0.0262798	0.0525596	0	0.0525596	0.0262798	0.105119	0	0
Plasmodium falciparum	S	5833	3622971	0.552033	0	0	0	0	0	0	0	0.552033	0	0	0	0	0	0	0	0	0	0	0	0
Aspergillus aculeatus	S	5053	31226856	0.544403	0.416308	0.0320237	0.0320237	0	0.0960712	0.0320237	0	0.0320237	0.25619	0.0640474	0	0	0.0960712	0.0640474	0	0.25619	0.0320237	0.544403	0	0.128095
Theileria orientalis	S	68886	7652735	0.522689	0	0	0	0.130672	0	0	0	0.522689	0	0	0.130672	0	0	0	0	0.130672	0	0	0	0
Botrytis cinerea	S	40559	34959494	0.486277	0.0858136	0	0	0.114418	0.371859	0.486277	0.0286045	0.200232	0.486277	0.0572091	0.0572091	0.0286045	0	0.0572091	0.0572091	0.257441	0.0286045	0.171627	0	0.0572091
Ustilago maydis	S	5270	18814091	0.478365	0.478365	0.0531517	0	0.106303	0.265758	0.0531517	0	0.106303	0	0	0	0	0	0	0	0.159455	0	0.212607	0	0.0531517
Coccidioides posadasii	S	199306	2.38143e+07	0.461908	0.25195	0.0419916	0	0	0.0419916	0	0	0.0419916	0.461908	0	0.0419916	0	0	0	0	0.167967	0	0.0839833	0.0419916	0
Acanthamoeba culbertsoni	S	43142	42492108	0.447142	0.0235338	0	0	0	0.0235338	0	0	0	0	0.0235338	0.164736	0.447142	0	0.0235338	0	0.0235338	0	0	0	0
Aspergillus nidulans	S	162425	28863949	0.415744	0.207872	0.0346453	0	0.0692906	0.173226	0	0.0692906	0.0346453	0.415744	0	0	0.0346453	0	0.0692906	0.0346453	0.138581	0	0.0692906	0.0346453	0
Schizosaccharomyces octosporus	S	4899	9772150	0.409327	0.102332	0	0	0	0.102332	0.409327	0	0	0	0.204663	0	0	0	0	0	0	0	0	0	0
Coccidioides immitis	S	5501	2.4948e+07	0.400833	0.12025	0	0	0	0.200417	0.0801667	0	0	0.400833	0	0	0	0	0	0	0.320667	0	0.12025	0	0
Aspergillus terreus	S	33178	27705828	0.397028	0.397028	0.10828	0	0.072187	0.324841	0.0360935	0	0.288748	0.144374	0.10828	0	0	0	0	0	0.180467	0.0360935	0.252654	0	0.144374
Saprolegnia parasitica	S	101203	46578112	0.386448	0.386448	0	0	0.0858772	0.236162	0	0	0.0644079	0.0214693	0.107347	0	0	0	0	0.0214693	0.0858772	0	0.107347	0	0.0429386
Vittaforma corneae	S	42399	2754833	0.362998	0	0	0	0	0.362998	0	0	0	0	0	0	0	0	0	0	0	0	0	0	0
Phanerochaete chrysosporium	S	5306	31153964	0.353085	0.353085	0	0	0.0320986	0.128395	0	0.0320986	0.320986	0.0962959	0.128395	0.0320986	0.0320986	0	0.128395	0	0.288888	0.0320986	0.0320986	0	0.0320986
Talaromyces stipitatus	S	28564	34097775	0.351929	0.0879823	0	0	0.0586549	0.351929	0.205292	0	0.0293274	0.234619	0	0	0	0.0586549	0.0293274	0	0.175965	0.0293274	0.175965	0	0
Toxoplasma gondii	S	5811	5.12275e+07	0.351374	0.351374	0.214729	0.195208	0.351374	0.331853	0.234249	0.175687	0.214729	0.25377	0.0976039	0.273291	0.312332	0.214729	0.0585623	0.136645	0.234249	0.0780831	0.175687	0.0585623	0.0585623
Albugo laibachii	S	653948	31411257	0.350193	0.191014	0.127343	0	0.127343	0.350193	0.0955072	0.0318357	0.350193	0.0318357	0.22285	0	0	0.0636714	0.22285	0.0636714	0.286521	0.0955072	0.191014	0	0.0636714
Aphanomyces astaci	S	112090	55051817	0.326965	0.326965	0.0181647	0	0	0.145318	0	0	0	0	0.0181647	0	0	0	0	0	0.0181647	0	0.0544941	0.0181647	0
Hamiltosporidium tvaerminnensis	S	1176355	6120017	0.326796	0	0	0	0	0	0	0	0	0	0.326796	0	0	0	0	0	0.163398	0	0	0	0
Allomyces macrogynus	S	28583	46663224	0.321452	0.235732	0	0.0214302	0.0214302	0.128581	0.0214302	0	0.0428603	0.0642905	0.0428603	0	0	0.0428603	0.0214302	0	0.321452	0	0.0857206	0.0214302	0.107151
Phycomyces blakesleeanus	S	4837	37400918	0.320848	0.0534746	0	0	0.0267373	0.0802119	0	0	0.0267373	0.320848	0	0.0534746	0	0	0	0	0.0802119	0	0.160424	0	0
Hyaloperonospora arabidopsidis	S	272952	67916449	0.309203	0.309203	0.0441719	0	0.0294479	0.161964	0	0	0.14724	0.0294479	0.22086	0	0	0	0.014724	0.0294479	0.0294479	0	0.0736199	0.014724	0.103068
Cytauxzoon felis	S	27996	6621354	0.302053	0	0	0	0	0.151027	0	0	0	0	0.302053	0	0	0	0	0	0	0.151027	0.151027	0	0
Nosema ceranae	S	40302	3312930	0.301848	0	0	0	0	0.301848	0	0	0	0	0	0	0	0	0	0	0	0	0	0	0
Talaromyces marneffei	S	37727	26990726	0.296398	0.185249	0.111149	0.0370498	0	0.296398	0.148199	0	0.0370498	0.185249	0.111149	0	0	0	0.0370498	0	0.259348	0	0.222299	0	0.0370498
Cryptococcus gattii VGI	S	37769	17012379	0.293904	0.293904	0	0	0	0	0	0	0	0	0.0587807	0	0	0	0	0	0	0	0	0	0
Nematocida sp. 1	S	1155007	3624809	0.275877	0	0	0	0	0	0	0	0	0	0	0	0	0	0	0	0	0	0	0	0.275877
Naegleria fowleri	S	5763	23333204	0.257144	0.257144	0	0	0	0.17143	0	0	0	0	0.0428574	0	0	0	0	0	0	0	0	0	0
Plasmodium reichenowi	S	5854	3956070	0.252776	0.252776	0	0	0	0	0	0.252776	0	0	0	0	0	0	0	0	0	0	0	0	0
Cryptosporidium baileyi	S	27987	4026893	0.24833	0.24833	0	0	0	0	0	0	0	0	0	0	0	0	0	0	0	0	0.24833	0	0
Nosema bombycis	S	27978	8163403	0.244996	0	0	0	0	0	0	0	0	0	0.244996	0	0	0	0	0	0	0	0	0	0
Pythium ultimum	S	65071	3.68398e+07	0.244301	0.135723	0	0	0	0.244301	0	0	0.0271446	0.0542892	0.0814337	0	0	0.0271446	0.0271446	0	0	0.0271446	0.0271446	0	0
Trypanosoma grayi	S	71804	17856187	0.224012	0.224012	0	0	0	0	0	0	0	0	0	0	0	0	0	0.056003	0	0	0.056003	0	0
Entamoeba dispar	S	46681	9112082	0.219489	0.109744	0	0	0	0.219489	0	0	0.109744	0	0	0	0	0	0	0.109744	0	0	0.109744	0	0
Neurospora discreta	S	29879	32330900	0.216511	0.0927905	0	0	0.0618603	0.0927905	0.216511	0	0	0.0618603	0	0	0	0	0	0	0.154651	0.0309302	0.0927905	0	0
Coprinopsis cinerea	S	5346	34628574	0.202145	0.202145	0	0	0.0288779	0.0577558	0	0	0.0288779	0	0.0577558	0	0	0	0	0	0.0577558	0	0	0	0
Phytopythium vexans	S	907947	31805119	0.188649	0.188649	0	0	0.0314415	0.0943244	0	0	0.062883	0	0	0	0	0	0	0.0314415	0.188649	0	0.062883	0	0
Schizosaccharomyces pombe	S	4896	10649316	0.187805	0.187805	0	0	0	0	0	0	0	0	0	0	0	0	0.0939027	0	0	0	0.187805	0	0.0939027
Theileria equi	S	5872	11027720	0.181361	0.181361	0	0	0	0	0	0	0	0	0	0	0	0	0	0	0	0	0	0	0
Giardia intestinalis	S	5741	1.10297e+07	0.181328	0.181328	0	0	0	0.090664	0	0	0	0	0	0	0	0	0	0	0.090664	0	0	0	0
Pythium aphanidermatum	S	65070	33318190	0.180082	0.180082	0	0	0.0600273	0.0900409	0	0	0	0	0.180082	0	0	0	0	0	0	0	0.0300136	0	0
Sarcocystis neurona	S	42890	84836830	0.17681	0.129661	0.117873	0.0235747	0.035362	0.0117873	0.0589367	0.0825113	0.106086	0.0235747	0.035362	0.0235747	0.070724	0.0942987	0.0235747	0.0589367	0.0117873	0.0942987	0.17681	0	0.0589367
Neurospora crassa	S	5141	34499882	0.173914	0	0	0	0.0289856	0.173914	0.0289856	0	0.0579712	0.0289856	0.0289856	0	0	0	0.0289856	0	0	0	0	0	0.0289856
Eimeria acervulina	S	5801	23000141	0.173912	0.130434	0	0	0	0.043478	0	0	0.130434	0	0.043478	0.173912	0	0	0.043478	0.043478	0.043478	0	0	0	0
Pythium irregulare	S	36331	40260192	0.173869	0.173869	0	0	0.0496769	0.0993537	0.0248384	0	0	0.0993537	0.0496769	0.0248384	0	0	0.0248384	0	0.0496769	0.0248384	0.0745153	0	0
Cryptococcus neoformans	S	5207	17660755	0.169868	0.169868	0	0	0	0	0	0	0	0	0	0.0566227	0	0	0	0	0	0.0566227	0	0	0
Theileria parva	S	5875	6313035	0.158402	0.158402	0	0	0	0.158402	0	0	0	0	0	0	0	0	0	0	0	0.158402	0	0	0
Tremella mesenterica	S	5217	25965536	0.15405	0.0385126	0	0	0	0.15405	0	0	0.0385126	0	0	0	0.0385126	0	0.0385126	0	0	0	0	0	0
Cryptosporidium meleagridis	S	93969	6567735	0.152259	0	0	0	0	0	0	0.152259	0	0	0	0	0	0	0	0	0	0	0	0	0
Mucor circinelloides	S	36080	32884231	0.152049	0.121639	0	0	0	0.152049	0	0	0.0304097	0.0304097	0	0.0912291	0	0	0	0	0.0608194	0	0.0304097	0	0.0608194
Cryptosporidium muris	S	5808	6644220	0.150507	0.150507	0	0	0.150507	0	0	0	0	0	0	0	0	0	0	0	0.150507	0	0	0	0
Sclerotinia sclerotiorum	S	5180	33826995	0.147811	0.0295622	0.0295622	0	0	0.0591244	0.0295622	0.0591244	0	0	0	0.0295622	0.0295622	0.0295622	0	0.0295622	0.147811	0	0	0	0
Rhizopus delemar	S	936053	36278309	0.137823	0.0551294	0	0	0	0.137823	0	0.0551294	0	0.0275647	0.0551294	0	0	0	0.0275647	0	0.082694	0	0	0	0
Batrachochytrium dendrobatidis	S	109871	22029789	0.136179	0.136179	0	0	0.0453931	0	0	0	0.0453931	0.0453931	0	0	0	0	0	0	0	0	0.0453931	0	0.0453931
Saprolegnia diclina	S	112098	39216225	0.127498	0.127498	0	0	0	0.127498	0.0254996	0	0.0509993	0	0.0509993	0	0	0	0	0	0	0	0.0254996	0	0.0509993
Leptomonas seymouri	S	5684	24321889	0.123346	0.123346	0	0	0	0.123346	0	0	0	0	0.123346	0	0	0	0	0	0.0411152	0	0.0411152	0	0
Aphanomyces invadans	S	157072	40541799	0.12333	0.12333	0	0	0	0.0493318	0	0	0.0986636	0	0	0	0.0246659	0	0.0246659	0.0246659	0.0493318	0	0	0	0
Vitrella brassicaformis	S	1169539	58190175	0.120295	0.120295	0	0	0.0343701	0.0687401	0	0	0.0687401	0.0343701	0.0687401	0	0	0	0	0	0	0	0.0515551	0	0.0343701
Plasmodium vivax	S	5855	16697205	0.119781	0	0	0	0.0598903	0	0	0	0	0	0.119781	0.0598903	0	0	0	0	0.0598903	0.0598903	0	0	0.0598903
Neurospora tetrasperma	S	40127	33482109	0.119467	0.0298667	0	0	0	0	0.119467	0	0	0	0.0597334	0	0	0	0	0	0.0896001	0	0.0298667	0	0.0298667
Spironucleus salmonicida	S	348837	9473989	0.105552	0.105552	0	0	0	0	0	0	0	0	0	0	0	0	0	0	0	0	0.105552	0	0
Pythium iwayamai	S	115417	39367984	0.101605	0.101605	0	0	0	0.101605	0.0762041	0	0.0508027	0	0	0	0	0.0254014	0	0	0.0254014	0.0254014	0.101605	0	0
Acanthamoeba astronyxis	S	65658	60248003	0.0995884	0.0331961	0	0	0	0	0	0	0	0	0	0.0331961	0.0995884	0	0	0	0	0	0	0	0
Phytophthora ramorum	S	164328	51286849	0.0974909	0.0974909	0.0194982	0	0	0.0584945	0	0	0.0194982	0.0194982	0	0	0	0	0	0	0.0194982	0.0194982	0	0	0.0194982
Schizosaccharomyces japonicus	S	4897	10320818	0.0968915	0	0	0	0	0	0	0.0968915	0	0	0.0968915	0	0	0	0	0	0	0	0.0968915	0	0
Phytophthora parasitica	S	4792	52042066	0.0960761	0.0576457	0	0	0	0.0192152	0	0	0.0192152	0	0.0960761	0	0.0192152	0	0	0	0	0	0.0768609	0	0
Pythium arrhenomanes	S	82932	31805119	0.0943244	0.062883	0	0	0.062883	0.062883	0	0	0.0943244	0	0	0.0314415	0	0	0	0.062883	0.0943244	0	0	0	0.062883
Phytophthora cinnamomi	S	4785	55862577	0.0895054	0.0895054	0	0	0.0179011	0.0537032	0	0	0.0358021	0.0179011	0.0179011	0	0	0	0	0.0358021	0	0	0.0179011	0	0.0358021
Spizellomyces punctatus	S	109760	22722687	0.0880178	0.0880178	0	0	0	0	0	0	0	0	0	0	0	0	0	0	0	0	0	0	0.0440089
Trypanosoma rangeli	S	5698	11877868	0.0841902	0	0	0	0	0	0	0	0	0	0	0	0	0	0	0.0841902	0	0	0	0	0
Gregarina niphandrodes	S	110365	12535493	0.0797735	0	0	0	0	0.0797735	0.0797735	0	0	0	0	0	0	0	0	0	0	0	0	0	0
Leptomonas pyrrhocoris	S	157538	25516814	0.0783797	0.0783797	0.0391898	0	0	0	0	0	0	0	0	0	0	0	0	0	0.0783797	0	0	0	0
Leishmania arabica	S	40284	26093731	0.0766468	0	0	0	0	0.0766468	0	0	0	0	0	0	0	0	0	0	0	0	0	0	0
Leishmania aethiopica	S	5667	26122125	0.0765634	0	0	0	0	0	0	0	0	0	0	0	0	0	0	0.0382817	0	0	0.0765634	0	0
Leishmania sp. MAR LEM2494	S	1303197	26181587	0.0763896	0.0381948	0.0763896	0	0	0.0763896	0	0	0.0381948	0	0.0763896	0	0	0	0	0	0.0381948	0	0.0763896	0	0
Babesia bigemina	S	5866	13152065	0.0760337	0	0	0	0	0.0760337	0	0	0	0	0	0	0	0	0	0	0	0.0760337	0	0	0
Leishmania tarentolae	S	5689	26681152	0.0749593	0.0749593	0	0	0	0	0	0	0	0	0.0374796	0	0	0	0	0	0	0	0	0	0
Entamoeba moshkovskii	S	41668	14686632	0.0680891	0	0	0	0	0	0	0.0680891	0	0	0	0.0680891	0	0	0	0	0	0.0680891	0	0	0.0680891
Trypanosoma congolense	S	5692	29545345	0.0676926	0	0	0	0.0676926	0	0	0	0.0338463	0	0	0	0	0	0	0	0	0	0	0	0
Albugo candida	S	65357	31550986	0.0633895	0	0	0	0	0	0	0	0	0	0	0	0	0	0	0	0	0	0.0633895	0	0
Cryptococcus gattii VGII	S	1859096	16157435	0.061891	0.061891	0	0	0	0	0	0	0	0	0	0	0	0	0	0	0	0	0	0	0
Trypanosoma brucei	S	5691	2.30365e+07	0.0434093	0.0434093	0	0	0	0	0	0	0	0	0	0	0	0	0.0434093	0	0	0	0	0	0
Entamoeba invadens	S	33085	23409434	0.0427178	0.0427178	0	0	0	0	0	0	0	0	0	0	0	0	0	0	0.0427178	0	0	0	0
Phytophthora sojae	S	67593	75782208	0.0395871	0.0395871	0	0	0	0	0	0	0.0263914	0	0.0131957	0	0	0	0	0	0	0	0.0131957	0	0
Endotrypanum monterogeii	S	5705	25442231	0.0393047	0	0	0	0	0	0	0	0.0393047	0	0.0393047	0	0	0	0	0	0.0393047	0	0	0	0
Neospora caninum	S	29176	52341852	0.0382103	0	0	0	0	0	0	0	0	0	0	0	0	0	0	0	0	0	0.0382103	0	0
Leishmania tropica	S	5666	26385577	0.0378995	0	0	0	0	0	0	0	0	0	0.0378995	0	0	0	0	0	0	0	0	0	0
Trichomonas vaginalis	S	5722	133409995	0.0374785	0.00749569	0	0	0	0.0374785	0	0	0.00749569	0	0	0	0	0	0	0	0.00749569	0	0	0	0.00749569
Leishmania enriettii	S	5663	26787103	0.0373314	0.0373314	0.0373314	0	0	0	0	0	0	0	0	0	0	0	0	0	0.0373314	0	0.0373314	0	0.0373314
Eimeria praecox	S	51316	26972563	0.0370747	0	0	0	0	0	0	0	0	0	0	0	0	0	0	0	0.0370747	0	0	0	0
Phytophthora capsici	S	4784	54100218	0.0369684	0.0184842	0	0	0.0184842	0.0184842	0	0	0.0369684	0	0	0	0	0	0	0	0	0	0.0184842	0	0.0184842
Chromera velia	S	505693	140036430	0.035705	0.035705	0	0	0	0.021423	0.014282	0	0	0	0	0	0	0.007141	0	0	0.007141	0	0	0	0.007141
Melampsora larici-populina	S	203908	86307229	0.0347595	0.0115865	0.0115865	0	0	0.0115865	0	0.0115865	0.0115865	0	0.0347595	0	0	0	0	0	0	0	0.023173	0	0
Eimeria falciformis	S	84963	30419400	0.0328738	0.0328738	0	0	0	0	0	0	0	0	0	0	0	0	0	0	0	0	0	0	0.0328738
Eimeria necatrix	S	51315	32307767	0.0309523	0.0309523	0	0	0	0	0	0	0	0	0	0	0	0	0	0	0	0	0	0	0
Puccinia graminis	S	5297	69038887	0.0289692	0.0144846	0	0	0	0	0	0	0	0	0	0	0	0	0	0	0.0289692	0	0	0	0
Trypanosoma vivax	S	5699	36040892	0.0277463	0.0277463	0	0	0	0.0277463	0	0	0	0	0	0	0	0	0	0	0	0	0	0	0
Phytophthora infestans	S	4787	182997876	0.0218582	0.0218582	0	0.00546454	0	0.0218582	0	0	0.0109291	0	0	0.00546454	0	0	0.00546454	0	0.00546454	0.0109291	0.00546454	0	0

## Sheet: RefseqDB_Species_RPMb
Name	Rank	TID	Genome Length	Max	Case01	Case02	Case03	Case04	Case05	Case06	Case07	Case08	Case09	Case10	Case11	Case12	Case13	Case14	Case15	Case16	Case17	Case18	Case19	Case20
Magnaporthe oryzae	S	318829	48028678	7546.66	6802.66	2821.96	2280.76	3726.96	2041.11	5565.05	7546.66	4553.22	3730.17	3097.71	3401.3	2913.74	2993.25	2457.68	1972.11	2780.23	3708.22	2225.5	2151.65	3387.35
Candida albicans	S	5476	13376205	3597.66	0.299038	3.28942	0	0.0747596	0.897115	2.91563	3597.66	44.1829	5.38269	0.0747596	4.93413	1.27091	1.34567	0.0747596	0.299038	0.299038	3.58846	7.99928	0	0
Toxoplasma gondii	S	5811	62575919	3481.59	847.515	2018.49	1061.56	1766.51	491.243	2617.6	1016.88	915.208	2483.89	449.694	2701.52	3481.59	2727.45	580.783	909.791	475.95	1951.98	1013.86	747.412	548.757
Plasmodium vivax	S	5855	24107250	2016.45	642.753	1073.54	796.814	1300.98	343.382	1560.69	578.54	669.923	1441.18	340.727	1776.15	2016.45	1709.73	505.698	716.382	373.332	1221.29	733.638	595.215	464.549
Talaromyces marneffei	S	37727	56567333	953.996	227.799	560.818	240.51	417.538	184.895	879.536	317.445	576.446	773.255	155.284	875.664	953.996	544.731	262.307	212.119	148.796	459.682	346.932	165.042	129.845
Hammondia hammondi	S	99158	64726383	653.86	653.86	36.3067	16.0522	107.19	261.424	35.2407	16.6393	233.073	56.3294	204.337	38.5932	46.7197	93.4086	49.1299	44.6031	191.437	54.2592	299.337	18.5859	89.4226
Plasmodium inui	S	52288	24565150	610.58	191.654	327.456	239.893	374.718	109.464	507.711	177.935	224.749	454.872	108.894	525.745	610.58	488.904	163.239	214.124	117.076	363.645	217.666	177.528	138.774
Malassezia globosa	S	76773	8885990	458.475	165.879	205.154	181.184	284.605	86.4282	337.16	124.353	144.947	302.836	78.5506	407.72	458.475	342.787	113.55	161.603	95.3186	240.941	179.496	134.144	108.035
Acanthamoeba castellanii	S	5755	36318416	371.52	7.76466	2.36794	0.468082	2.28534	5.80972	0.71589	0.523151	4.1852	1.34918	3.85479	130.512	371.52	11.4267	2.1752	0.495616	5.31411	0.936164	3.08383	0.247808	2.01
Mitosporidium daphniae	S	1485682	5560192	332.003	122.837	182.728	135.067	245.135	72.4795	266.178	141.722	108.27	246.754	59.1706	332.003	285.602	322.831	54.6744	105.932	62.7676	192.979	100.716	82.1914	53.2356
Entamoeba nuttalli	S	412467	11879468	250.769	250.769	5.72416	1.76776	20.6238	50.339	5.30327	5.13491	26.9372	8.83878	41.2476	6.22924	3.78805	5.38745	22.0549	4.79819	53.7903	2.7779	15.068	1.43104	18.9402
Aspergillus flavus	S	5059	36332505	234.583	10.459	29.175	13.1012	22.4317	6.13775	32.3402	12.4407	11.0645	234.583	5.31205	38.5605	48.6066	37.2119	6.57813	12.6058	6.27537	29.5878	12.8535	10.9544	6.71575
Aspergillus oryzae	S	5062	36583731	211.214	0	0.136673	0	0	0	0.0273346	0	0	211.214	0	0.0273346	0.0546691	0	0	0	0.0546691	0	0.0820037	0	0.0273346
Nectria haematococca	S	140110	50155678	202.31	0.378821	0.0996896	0.0598138	0.0598138	0.398758	202.31	0.0398758	0.279131	0.0398758	0.119628	0.119628	0.0398758	0.139565	0.0797517	0.0199379	0.0797517	0.0199379	0.159503	0.0199379	0.119628
Debaryomyces fabryi	S	58627	11517936	196.65	41.5873	119.379	52.5268	83.8692	20.9239	127.887	46.4493	40.8927	125.804	20.6634	138.566	196.65	148.725	24.5704	46.0152	21.4448	115.993	47.8384	34.9889	24.2231
Bigelowiella natans	S	227086	395831	194.527	171.79	22.737	2.52633	60.6319	194.527	10.1053	7.57899	58.1056	20.2106	85.8952	10.1053	10.1053	7.57899	32.8423	5.05266	75.7899	7.57899	50.5266	10.1053	45.474
Cryptomonas paramecium	S	2898	463276	189.952	189.952	4.31708	0	12.9512	58.2806	2.15854	4.31708	19.4269	2.15854	43.1708	30.2196	10.7927	6.47562	6.47562	6.47562	23.7439	2.15854	21.5854	0	30.2196
Eimeria acervulina	S	5801	33053913	152.357	11.0426	6.23224	0.695833	5.05235	8.07771	1.36141	2.75308	13.7049	4.90108	14.5822	152.357	2.32953	27.4703	3.75145	22.6902	7.80543	2.0875	6.83731	1.84547	3.35815
Gregarina niphandrodes	S	110365	13347130	144.001	144.001	9.51515	2.47244	8.16655	13.3362	8.09163	3.59628	6.96779	8.16655	8.54116	8.69101	13.7108	9.36531	6.74302	2.62229	13.7108	5.76903	6.44333	2.09783	5.69411
Entamoeba dispar	S	46681	21034629	134.683	67.7454	74.1159	59.4734	76.6355	27.2883	108.488	58.3799	55.2422	92.2764	28.3342	105.73	134.683	119.089	35.1801	49.2046	29.2375	97.6485	56.4308	47.2079	38.2227
Penicillium digitatum	S	36651	24597973	122.449	1.99203	0.0406538	0	0.121961	0.609806	0.0406538	0.0813075	0.65046	0.243923	0.243923	0.813075	0.0406538	12.7246	0.691114	0.0406538	0.406538	2.39857	122.449	2.31726	4.55322
Enterocytozoon bieneusi	S	31281	3490659	115.737	115.737	8.30789	2.57831	21.1994	65.6037	8.88084	5.4431	51.8527	14.6104	46.9825	6.87549	6.01606	6.87549	23.7777	6.30253	48.1284	5.15662	32.3721	2.86479	19.767
Clavispora lusitaniae	S	36911	11863759	87.1562	0.421452	0.505742	0.0842903	0	0.758613	0.337161	0.421452	87.1562	0	0.168581	0	0.0842903	0	0	0.252871	0.0842903	0	0.252871	0.0842903	9.52481
[Candida] auris	S	498019	12141169	81.1289	81.1289	3.12985	0.576551	2.14147	5.43605	1.48256	0.823644	5.10659	0.906008	1.48256	1.97675	0.74128	0.906008	1.1531	0.329458	2.14147	0.906008	0.988373	1.1531	0.658915
Nannochloropsis gaditana	S	72520	29099466	80.9293	69.314	6.3575	1.03095	10.1033	34.8116	3.74577	3.26466	27.4232	6.59806	28.0074	80.9293	2.98975	15.7391	6.49496	14.8456	20.4815	3.53958	16.7701	2.06189	9.27852
Trichosporon asahii	S	82508	24032530	71.8609	5.36772	2.99594	0.291272	2.08051	3.70331	0.624154	1.16509	6.15832	2.0389	6.86569	71.8609	1.49797	11.9421	1.33153	7.98917	3.49526	0.790595	3.37043	0.707375	1.41475
Plasmodium fragile	S	5857	21130770	62.1369	19.8289	31.8493	25.8864	33.553	12.7776	52.2934	18.1726	24.2301	42.9705	11.3105	50.9683	62.1369	40.415	16.3269	21.6746	13.2035	34.8307	18.7404	18.2199	13.9607
Entamoeba histolytica	S	5759	15841874	61.5457	61.5457	0.883734	0.315619	3.34556	8.71109	1.00998	0.946858	4.73429	1.64122	6.18614	1.26248	0.504991	0.757486	3.59806	0.504991	8.07985	0.631238	3.53494	0.126248	3.28244
Eimeria tenella	S	5802	40823311	57.7366	6.83433	31.4771	8.03463	24.4713	6.51589	46.2236	10.8516	11.0966	42.7452	5.19311	57.7366	39.1688	28.8561	3.13546	9.3574	3.99282	10.8271	5.19311	5.31559	3.84584
Grosmannia clavigera	S	226899	28443374	56.9201	20.1101	33.5755	21.3055	28.8644	10.266	37.5483	19.0906	15.61	38.9194	10.4066	43.279	56.9201	50.5566	10.5121	18.1765	11.4965	37.0912	20.4617	15.6803	11.5317
Coniosporium apollinis	S	61459	28039692	55.6354	1.03425	0.0713275	0.0713275	0.28531	0.534956	0.0713275	0.0713275	0.106991	0.356637	55.6354	0.213982	0.142655	0.142655	0.142655	0.0356637	0.927257	0.0356637	0.320974	0	0.249646
Penicillium rubens	S	1108849	31811928	39.4506	39.4506	4.84095	1.72891	15.4973	30.6489	3.20634	4.02365	16.9433	6.09834	24.1733	3.23778	3.01774	2.29474	14.9629	2.51478	36.9673	1.47743	8.64456	0.911608	13.1397
Sordaria macrospora	S	5147	39077323	37.1315	37.1315	2.45667	0.742118	7.13969	26.4604	2.22636	1.0492	13.742	4.04327	14.9703	1.76573	2.04722	3.78736	5.04129	2.84052	15.8148	2.40549	13.3325	1.53542	9.7499
Saccharomyces cerevisiae	S	4932	11802608	27.1127	22.6221	2.2029	1.44036	8.81161	18.6399	1.10145	1.27091	11.5229	2.2029	15.1661	2.45708	1.27091	1.86399	5.16835	1.01672	27.1127	1.44036	4.82944	0.677816	8.89634
Plasmodium knowlesi	S	5850	20053532	26.4791	9.57437	14.3616	12.9154	17.8024	5.93412	19.5477	8.32771	9.27517	16.8549	5.68478	24.4845	26.4791	24.7338	6.43278	11.6688	5.38558	18.3509	9.47464	9.27517	7.08105
Aspergillus fischeri	S	36630	31390648	23.2872	23.2872	0.637132	0.0955699	2.4211	8.28272	0.382279	0.445993	3.85465	1.36983	4.14136	2.26182	0.350423	0.668989	1.43355	0.541563	5.22449	0.605276	2.96267	0.222996	2.45296
Candida orthopsilosis	S	273371	12219415	22.9962	0.163674	0	0	0.327348	22.9962	0.327348	0.245511	0.163674	0.245511	0.327348	0.081837	0.163674	0.163674	0	0	0.163674	0.081837	0.491022	0.409185	0
Aspergillus nomius	S	41061	35741744	20.788	3.91699	10.7437	5.37187	6.96664	2.04243	13.01	4.86826	6.15527	20.788	2.2103	13.7654	15.9757	12.1427	3.2455	3.80507	1.98647	8.9811	5.90346	3.3854	2.82583
Hemiselmis andersenii	S	464988	419317	19.0786	7.15449	7.15449	0	0	19.0786	0	0	11.9242	0	0	2.38483	0	4.76966	2.38483	0	4.76966	0	0	0	2.38483
Dictyostelium discoideum	S	44689	21653830	16.7176	10.1137	8.3588	7.01954	10.437	2.58615	12.2842	4.4334	4.94139	10.437	2.90942	14.4547	16.7176	13.3925	3.9254	6.881	4.15631	10.8064	6.32683	5.58793	3.9254
Malassezia sympodialis	S	76777	7536424	15.6573	15.6573	1.1942	0.796134	2.52109	7.56327	0.530756	0.265378	2.78647	1.06151	5.70562	1.06151	0.530756	0.398067	1.72496	1.72496	4.90949	0.928822	4.37873	0.265378	4.7768
Babesia bigemina	S	5866	13756082	14.2482	13.6667	1.16312	1.09043	1.96277	14.2482	1.09043	0.726951	2.47163	1.4539	2.61702	1.89007	1.38121	3.48937	2.68972	0.218085	4.4344	1.16312	3.34398	0.363476	1.96277
Leishmania mexicana	S	5665	30764448	12.547	5.62337	7.15111	5.1358	8.15877	3.8356	10.9542	3.41303	4.87576	11.9619	3.64057	11.4418	12.547	10.4016	3.8356	4.19315	3.96562	7.02109	5.07079	3.38053	3.08798
Rhodotorula graminis	S	29898	19212162	12.5441	12.5441	0.728705	0.468453	3.95583	9.68137	0.832806	0.572554	5.04889	1.09306	7.235	0.572554	0.832806	1.04101	3.22712	1.09306	8.95266	0.884856	2.29022	0.312302	3.12302
Aureococcus anophagefferens	S	44056	43129133	12.1032	12.1032	0.533282	0.440537	3.29244	8.16154	0.602841	0.765144	5.30964	1.02019	6.35301	0.48691	0.579655	0.440537	2.73597	0.602841	6.93267	0.602841	2.8519	0.185489	2.75916
Guillardia theta	S	55529	75242065	12.0411	12.0411	0.345551	0.119614	0.810717	2.53847	0.186066	0.132904	0.996783	0.372132	1.36892	0.544908	0.199357	0.172776	0.664522	0.159485	1.82079	0.186066	0.730974	0.0664522	0.784136
Candida dubliniensis	S	42374	13488930	10.3789	0.370674	0.222405	0.0741349	0.296539	0.963753	0.444809	10.3789	0.222405	0.444809	0.0741349	0	0.222405	0.14827	0	0.0741349	0.14827	0.296539	0	0	0
Aspergillus bombycis	S	109264	36933902	10.3428	0.162452	0.0270754	0	0.0541508	0.135377	0.0270754	0	0.0270754	10.3428	0.0541508	0	0	0.0270754	0.0270754	0.0541508	0.0812262	0	0.0541508	0	0
Wallemia ichthyophaga	S	245174	9525366	10.1833	2.83454	0.209966	0.104983	0.314949	10.1833	0	0	0.104983	0.104983	0.419931	0.104983	0	0.209966	0.419931	0.104983	0.209966	0	0.524914	0.104983	0.104983
Malassezia pachydermatis	S	77020	8103443	9.13192	9.13192	0.246809	0.123404	0.86383	2.46809	0.123404	0	0.987235	0.617022	1.60426	0.493617	0	1.35745	0.493617	0.86383	3.45532	0.617022	2.34468	0	1.23404
Fusarium pseudograminearum	S	101028	36107620	9.00087	0.138475	0.138475	0.027695	0.027695	0.470815	9.00087	0	0.05539	0.083085	0.027695	0.027695	0	0	0.027695	0.027695	0.083085	0.027695	0.16617	0.027695	0.027695
Ordospora colligata	S	174685	2268173	8.81767	0	0	0	0	0	0	0	0	0	8.81767	0	0	0	0	0	0	0	0	0	0
Paramecium tetraurelia	S	5888	68194138	7.97723	2.34624	4.51652	3.24075	5.3377	1.34909	6.65746	2.37557	2.33158	6.4815	1.18779	6.70146	7.97723	6.68679	1.99431	3.09411	1.39308	4.72181	2.85948	2.15561	2.02363
Wickerhamomyces ciferrii	S	1041607	15008433	7.46247	7.46247	0.199888	0	0.732921	3.26483	0.199888	0	1.46584	0.133258	2.26539	0.133258	0.266517	1.19933	0.266517	0.266517	1.33258	0.333146	1.39921	0.266517	1.26595
Setosphaeria turcica	S	93612	37088426	6.65976	1.53687	2.99285	1.37509	2.96588	1.26724	4.15224	1.96827	2.48056	3.23551	0.404439	5.042	6.65976	3.72084	0.754953	1.45598	0.997616	2.85803	0.943691	0.808878	0.889765
Fusarium verticillioides	S	117187	41289309	6.29703	0.460168	0.0242193	0.0242193	0.121097	0.484387	6.29703	0.0242193	0.145316	0.0484387	0.145316	0.0968774	0.0484387	0.0484387	0	0.0242193	0.193755	0	0.072658	0	0.0484387
Pseudogymnoascus destructans	S	655981	27517996	6.06876	6.06876	0.581438	0.218039	1.59895	4.36078	0.545098	0.363399	2.39843	0.981176	3.27059	0.290719	0.145359	0.290719	1.27189	0.327059	3.48863	0.10902	1.48993	0.472418	1.45359
Purpureocillium lilacinum	S	33203	37442740	5.58186	5.58186	0.480734	0.400612	1.60245	4.88746	0.721101	0.400612	2.02977	0.827931	2.59062	0.373904	0.240367	0.320489	1.94964	1.81611	4.43344	0.240367	0.961468	0.10683	1.25525
Cyclospora cayetanensis	S	88456	42176173	5.12138	5.12138	0.0948403	0	0.0237101	0.284521	0.0474201	0.0711302	0.14226	0.0237101	0.189681	0.0474201	0.0474201	0.0711302	0.0237101	0.0948403	0.14226	0.0237101	0.237101	0	0.237101
Cutaneotrichosporon oleaginosum	S	879819	19292012	5.07982	5.07982	0.518349	0.570184	1.91789	4.61331	0.622019	0.466514	2.28074	1.24404	3.88762	0.362844	0.570184	0.518349	2.12523	0.570184	4.3023	0.466514	1.34771	0	1.50321
Penicillium expansum	S	27334	31676899	4.98786	4.98786	0.0947062	0	0.0631375	0.410394	0.0631375	0.0947062	0.284119	0.284119	0.220981	0.0315687	0	0.0631375	0.220981	0.157844	0.694512	0.0315687	0.694512	0.0315687	0.126275
Anthracocystis flocculosa	S	84751	22109174	4.93008	4.93008	0.452301	0.18092	0.859372	2.89473	0.271381	0.361841	1.31167	0.723681	1.94489	0.13569	0.271381	0.587991	0.768912	0.13569	2.44243	0.316611	1.04029	0.13569	0.904602
Cyberlindnera jadinii	S	4903	12561060	4.69706	0.477667	0.0796111	0	0.159222	4.69706	0.477667	0.0796111	0.318444	0.159222	0.238833	0.159222	0.0796111	0	0.159222	0.238833	0.7165	0	0.875722	0.238833	0.238833
Isaria fumosorosea	S	114497	32477035	4.46469	3.44859	0.646611	0.123164	1.6935	4.46469	0.985312	0.30791	2.30932	1.04689	2.7404	0.492656	0.400283	0.523447	1.6935	0.153955	3.47938	0.184746	1.23164	0.153955	1.26243
Thecamonas trahens	S	529818	26222650	4.42366	4.42366	0.15254	0.30508	0.686429	2.2881	0.686429	0.190675	2.05929	0.343215	1.75421	0.38135	0.266945	0.30508	0.343215	0.190675	1.60167	0.190675	0.686429	0.114405	0.686429
Moesziomyces antarcticus	S	84753	17847110	4.37046	4.37046	0.784441	0.112063	0.896504	3.75411	0.616346	0.728409	1.84904	0.672378	1.9611	0.39222	0.39222	0.39222	0.616346	0.112063	2.68951	0.616346	0.896504	0	1.0646
Phaeoacremonium minimum	S	223192	46735444	4.00125	1.09125	2.31088	1.11265	2.11831	0.962867	4.00125	0.663308	1.34801	3.33794	0.492132	3.57331	3.6161	1.56198	0.534926	0.920073	0.770293	1.17684	0.94147	0.342353	0.406544
Diplodia corticola	S	236234	33850368	3.92906	3.92906	0.590836	0.118167	0.856712	2.30426	1.21121	0.265876	1.15213	0.413585	1.83159	0.50221	0.679461	0.561294	0.709003	0.206792	2.71784	0.384043	0.768086	0.0886253	0.768086
Gaeumannomyces tritici	S	36779	39478620	3.90085	3.90085	0.278632	0.151981	1.36783	2.98896	0.303962	0.202641	1.54514	0.455943	2.00108	0.227971	0.278632	0.126651	1.26651	0.253302	2.30505	0.0506603	0.835895	0.101321	0.835895
Dictyostelium purpureum	S	5786	22919683	3.88313	3.88313	0.0436306	0.0436306	0.0436306	0.0436306	0.0872612	0.0436306	0.218153	0.130892	0.174522	0.174522	0.261784	0.130892	0.0872612	0.0872612	0.0436306	0	0.130892	0	0.130892
Marssonina brunnea	S	698440	47901305	3.84123	0.939432	2.25464	0.730669	2.15025	0.793298	2.48427	0.688917	1.25258	2.81829	0.626288	3.61159	3.84123	1.46134	0.605411	0.709793	0.730669	1.2317	0.730669	0.438401	0.396649
Thermothelomyces thermophila	S	78579	37735364	3.68355	3.28604	0.238503	0.132502	1.51052	3.07404	0.344504	0.291504	0.980513	0.238503	2.06703	0.238503	0.371005	0.132502	1.37802	0.265003	3.68355	0.159002	0.530007	0.106001	0.821511
Candida tropicalis	S	5482	13640770	3.66548	0.219929	0.146619	0.0733096	0.0733096	2.19929	0.366548	3.66548	0.219929	0	0.586477	0.219929	0.219929	0	0.146619	0	0.513168	0.146619	0.0733096	0.0733096	0.0733096
Thielavia terrestris	S	35720	36019789	3.60913	3.60913	0.305388	0.2221	0.527488	2.49863	0.360913	0.194338	1.3326	0.527488	1.44365	0.0832876	0.2221	0.166575	0.916163	0.249863	2.30429	0.138813	1.05498	0.0832876	0.77735
Phytophthora sojae	S	67593	78711639	3.5954	3.5954	0.215978	0.101637	1.30857	2.92206	0.355729	0.152455	1.6643	0.406547	1.9438	0.292206	0.177864	0.241387	1.118	0.190569	3.20156	0.228683	0.660639	0.0762276	1.15612
Leptomonas pyrrhocoris	S	157538	29179117	3.52992	3.52992	0.445524	0.102813	1.09667	3.49565	0.753964	0.479795	1.81637	0.788235	2.57033	0.925319	0.30844	0.376982	1.13095	0.171355	2.50179	0.411253	0.856777	0.137084	0.993861
Capronia epimyces	S	43228	28343527	3.4223	2.50498	1.23485	0.917317	1.62295	0.98788	1.55238	3.4223	1.58766	1.5171	1.55238	1.72879	1.16429	0.952598	0.98788	1.09372	1.94048	0.599784	1.34069	0.776191	0.776191
Yarrowia lipolytica	S	4952	20024016	3.39592	3.39592	0	0.04994	0.04994	0.39952	0	0	0.04994	0.04994	0.19976	0	0	0.04994	0	0.04994	0.2497	0.0998801	0.0998801	0	0.2497
Mixia osmundae	S	34349	13528643	3.32628	1.99577	0.147834	0.0739172	0.887007	1.77401	0.591338	0.221752	1.40443	0.147834	2.06968	0.147834	0.0739172	0.147834	1.47834	0.369586	3.32628	0	0.591338	0	0.517421
Giardia intestinalis	S	5741	11163761	3.3143	1.79151	0.179151	0.179151	0.985331	2.23939	0.268727	0.179151	1.43321	0.447878	1.70194	0.358302	0.447878	0	0.895755	0	3.3143	0	0.895755	0.0895755	1.07491
Lodderomyces elongisporus	S	36914	13679360	3.21652	0.731028	0.950337	0.0731028	0.219309	3.21652	0.804131	0.877234	1.09654	0.877234	0.365514	0.584823	1.09654	0.438617	0	0.0731028	0.731028	0.219309	0.146206	0.0731028	0.365514
Acytostelium subglobosum	S	361139	29169221	3.15401	1.23418	2.39979	1.06276	1.577	0.891351	2.74262	0.822785	1.64557	2.15981	0.822785	2.9826	3.15401	1.47416	0.239979	0.514241	0.617089	1.26846	1.06276	0.617089	0.548523
Trypanosoma cruzi	S	5693	84392073	3.05716	2.204	1.26789	0.272537	1.13755	0.699118	1.38639	0.42658	1.26789	1.1494	0.450279	3.05716	1.35084	0.675419	0.248839	0.331785	0.616172	0.580623	0.402881	0.142193	0.236989
Ichthyophthirius multifiliis	S	5932	20376485	3.04272	3.04272	0	0	0.0490762	0.294457	0.0490762	0	0.0490762	0	0.687066	0	0.0490762	0.0490762	0	0.0490762	0.245381	0.0490762	0	0	0
Rasamsonia emersonii	S	68825	27618953	2.96898	2.96898	1.0138	0.217242	1.23104	2.42587	0.868968	0.398277	1.26725	0.868968	1.12242	0.832761	1.26725	0.434484	0.905176	0.36207	2.67932	0.217242	0.72414	0.253449	1.30345
Cordyceps militaris	S	73501	30419040	2.86005	2.86005	0.39449	0.460238	1.05197	2.20257	1.28209	1.18347	1.84095	0.78898	1.57796	0.591735	0.460238	0.591735	0.78898	0.591735	2.39981	0.460238	1.11772	0.427364	1.05197
Fusarium oxysporum	S	5507	59469410	2.8418	0.100892	0.0336307	0	0.0168154	0.201784	2.8418	0.0168154	0.0336307	0.0336307	0.0840768	0.0168154	0.0168154	0.0672615	0	0	0.319492	0	0	0	0.0504461
Emiliania huxleyi	S	2903	139751952	2.66186	2.66186	0.286221	0.193199	0.67262	1.98208	0.357777	0.250444	1.07333	0.386399	1.30946	0.186044	0.186044	0.228977	0.722709	0.221822	1.4812	0.143111	0.708398	0.0715554	0.658309
Alternaria alternata	S	5599	32888110	2.61493	2.61493	0.0912184	0	0.0608123	0.638529	0	0.121625	0.699341	0.0304061	0.304061	0.0304061	0.0304061	0.0608123	0.0608123	0.0304061	0.516904	0	0.273655	0	0.0608123
Exophiala oligosperma	S	215243	37606492	2.47298	1.75502	0.265912	0.0797735	0.717961	2.47298	0.345685	0.186138	0.717961	0.345685	0.957282	0.292503	0.106365	0.186138	0.744552	0.186138	1.70183	0.132956	0.664779	0.0797735	0.45205
Saprolegnia parasitica	S	101203	47908340	2.46304	2.46304	0.187859	0.125239	0.647069	2.00383	0.0834928	0.104366	1.08541	0.125239	1.29414	0.125239	0.0417464	0.104366	0.45921	0.146112	1.50287	0.0417464	0.626196	0.0626196	0.500957
Trypanosoma grayi	S	71804	19921783	2.35923	2.35923	0.100393	0.150589	0.652552	1.65648	0.250982	0.200785	0.903534	0.351374	1.10432	0.250982	0.200785	0.351374	0.602356	0.351374	1.60628	0.150589	0.853337	0.100393	1.00393
Tilletiaria anomala	S	5281	18596871	2.25844	2.25844	0.107545	0.161317	1.29054	1.61317	0.21509	0.376407	1.34431	0.268862	1.18299	0.268862	0.107545	0.107545	1.12922	0.322635	2.04335	0.268862	0.376407	0.0537725	1.34431
Nosema ceranae	S	40302	6597575	2.12199	0	0	0	0	0.151571	0	0.151571	0	0	2.12199	0	0	0	0	0	0	0.151571	0	0.151571	0
Aspergillus niger	S	5061	33412178	2.06512	1.82568	0.538726	0.0598584	0.598584	1.49646	0.568655	0.239434	1.79575	1.13731	0.987664	0.508797	0.35915	0.0598584	0.478867	0.119717	2.06512	0.179575	0.867947	0.0897876	0.508797
Stereum hirsutum	S	40492	45064732	2.0637	0.865422	0.110952	0.0443806	0.576948	2.0637	0.0665709	0.532567	0.199713	0.199713	0.976373	0.133142	0.0665709	0.0887612	0.488187	0.0665709	0.421616	0.0887612	0.355045	0.0221903	0.288474
Metschnikowia bicuspidata	S	27322	15300565	1.96071	1.96071	0.196071	0.0653571	0.588214	1.96071	0.196071	0.0653571	0.718928	0.196071	1.50321	0.0653571	0.0653571	0.130714	0.457499	0	1.63393	0.130714	0.326785	0.0653571	0.914999
Chaetomium thermophilum	S	209285	27841923	1.93952	1.22118	0.251419	0.0359171	0.718341	1.93952	0.215502	0.107751	0.574673	0.0718341	0.897926	0	0.179585	0.143668	0.287336	0.0359171	0.790175	0.0718341	0.323254	0.179585	0.395088
Cyphellophora europaea	S	293227	28558848	1.92585	1.92585	0.0350154	0	0.38517	1.29557	0.245108	0.0350154	0.770339	0.210093	0.735324	0.105046	0.140062	0.0700308	0.560247	0.0700308	1.29557	0.0700308	0.420185	0.0350154	0.280123
Tsuchiyaea wingfieldii	S	5619	19503873	1.89706	1.17925	0.256359	0.102544	0.717806	1.89706	0.153816	0.0512719	0.82035	0.512719	1.38434	0.256359	0.256359	0.153816	0.410175	0.0512719	1.6407	0.205087	0.410175	0	0.82035
Debaryomyces hansenii	S	4959	11969839	1.83795	0.0835433	0	0	0.0835433	1.83795	0	0.835433	0.334173	0	0.25063	0.0835433	0	0.0835433	0.334173	0	0.417717	0	0.25063	0	0.0835433
Meyerozyma guilliermondii	S	4929	10443170	1.81937	0.861807	0	0	0.0957564	1.14908	0.0957564	0.574538	0.670295	0.0957564	0.478782	1.81937	0.191513	0.287269	0.574538	0.191513	0.574538	0	0.383025	0	0.191513
Penicilliopsis zonata	S	41063	24721483	1.77983	1.77983	0.687661	0.283155	0.525858	0.809013	0.323605	0.364056	0.64721	0.323605	0.404506	0.364056	0.60676	0.485408	0.60676	0.404506	0.64721	0.0809013	0.525858	0.121352	0.283155
Thalassiosira pseudonana	S	35128	32000802	1.74996	1.74996	0.0624984	0.0312492	0.281243	1.06247	0.0312492	0.0624984	0.374991	0.0312492	0.499987	0.124997	0.156246	0.0312492	0.0937477	0.0312492	0.374991	0.0312492	0.374991	0.156246	0.40624
Eutypa lata	S	97096	50638104	1.73782	1.59959	0.19748	0.0987399	0.552943	1.73782	0.473951	0.118488	0.671431	0.256724	0.829415	0.375212	0.414707	0.177732	0.493699	0.217228	0.987399	0.157984	0.29622	0.0592439	0.572691
Blastocystis hominis	S	12968	18175900	1.70556	1.70556	0.990322	0.440143	1.26541	1.48548	1.04534	0.385125	1.10036	0.330107	1.70556	1.04534	1.15538	0.715233	0.495161	0.660215	0.825269	0.770251	1.15538	0.220072	1.04534
Colletotrichum higginsianum	S	80884	49367689	1.68126	1.57998	0.243074	0.141793	0.668453	1.41793	0.405123	0.121537	0.830503	0.243074	1.25588	0.141793	0.101281	0.141793	0.708966	0.0810247	1.68126	0.0810247	0.222818	0.0202562	0.425379
Metarhizium majus	S	1650735	41447709	1.59237	1.59237	0.0241268	0	0.0482536	0.193014	0.193014	0	0.0723804	0	0.0723804	0.0482536	0	0.0723804	0	0.0241268	0.120634	0.0723804	0.120634	0.0241268	0.0241268
Sporothrix schenckii	S	29908	31459330	1.58935	1.58935	0.0953612	0.127148	0.381445	1.20791	0.286084	0.190722	1.20791	0.286084	0.890038	0.158935	0.0953612	0.190722	0.349658	0.0317871	0.731103	0.127148	0.445019	0.0953612	0.381445
Neofusicoccum parvum	S	310453	41713404	1.58223	1.58223	0.335624	0.0719193	0.503435	1.31852	0.815086	0.167812	1.31852	0.38357	0.527408	0.69522	0.0958924	0.191785	0.335624	0.191785	0.887005	0.215758	0.527408	0.0719193	0.359597
Verruconis gallopava	S	253628	30677748	1.56465	1.56465	0.195582	0.0325969	0.325969	0.782326	0.0977908	0.260775	0.391163	0.0651938	0.684535	0.162985	0.0977908	0.195582	0.42376	0.0977908	1.0757	0.130388	0.130388	0.0325969	0.488954
Aphanomyces astaci	S	112090	57653149	1.56106	1.33557	0.294867	0.0520353	0.589734	1.30088	0.138761	0.104071	0.728494	0.225486	0.936636	0.0693804	0.173451	0.0173451	0.433628	0.104071	1.56106	0.0520353	0.312212	0.0693804	0.242831
Aspergillus terreus	S	33178	28880966	1.52349	1.52349	0.173124	0.103875	0.242374	0.553998	0	0.1385	0.415499	0.553998	0.450123	0.103875	0.0346249	0.1385	0.0692498	0.0692498	0.380874	0.0692498	0.207749	0.103875	0.242374
Beauveria bassiana	S	176275	32528023	1.47565	1.47565	0.153714	0.0307427	0.245942	1.44491	0.368913	0.0614854	0.553369	0.245942	1.16822	0.0614854	0.122971	0.0614854	0.522626	0.0614854	1.32194	0.0614854	0.491884	0.0614854	0.584112
Naumovozyma dairenensis	S	27289	12970893	1.46482	1.46482	0.308383	0	0.0770957	0.385478	0	0	0.231287	0	0.154191	0	0.0770957	0	0	0	0.0770957	0	0.154191	0	0.154191
Chaetomium globosum	S	38033	33443772	1.40534	1.40534	0.0299009	0	0.119604	0.837226	0.0897028	0.0299009	0.179406	0.239207	0.388712	0.209307	0.179406	0	0.0598019	0.0299009	0.0897028	0.0299009	0.209307	0.0598019	0.119604
Saprolegnia diclina	S	112098	40271106	1.39058	1.39058	0.198654	0.124158	0.521466	1.14226	0.173822	0.0248317	0.819446	0.14899	0.819446	0.0993268	0.0496634	0.0993268	0.273149	0.0496634	0.471802	0.0744951	0.422139	0	0.223485
Phanerochaete carnosa	S	231932	42937443	1.37409	1.37409	0.256187	0.0232897	0.628822	1.32751	0.349345	0.163028	0.838429	0.209607	0.815139	0.535663	0.395925	0.163028	0.465794	0.0232897	1.28093	0.0931588	0.256187	0.0465794	0.349345
Podospora anserina	S	5145	33236768	1.35392	1.35392	0.0300872	0.0902615	0.391133	0.842441	0.240697	0.0300872	0.541569	0.180523	1.1734	0.180523	0.300872	0.150436	0.361046	0.120349	1.11322	0.180523	0.300872	0.0902615	0.451307
Encephalitozoon hellem	S	27973	2236125	1.34161	0	0	0	0	0	0	0	0	0	1.34161	0	0	0	0	0	0	0	0	0	0
Blastocystis sp. subtype 4	S	944170	12793294	1.32882	0.937991	0.234498	0	0.078166	1.32882	0	0	0.078166	0	0.156332	0	0	0	0.156332	0	0.156332	0.078166	0.39083	0	0.312664
Zymoseptoria tritici	S	1047171	39273426	1.29859	1.29859	0.280088	0.0763875	0.534713	0.967575	0.050925	0.2037	0.483788	0.280088	0.993038	0.152775	0.0763875	0.0763875	0.356475	0.127313	1.24766	0	0.331013	0	0.560175
Parastagonospora nodorum	S	13684	36631866	1.28304	1.28304	0.109195	0.0545973	0.327584	0.40948	0.109195	0.19109	0.573271	0.218389	0.655167	0.136493	0.109195	0.0545973	0.354882	0.0818959	0.79166	0.0545973	0.245688	0.0272986	0.436778
Aspergillus glaucus	S	41413	27305451	1.2818	1.2818	0.183114	0	0.40285	1.06206	0.146491	0.219736	0.439473	0.549341	0.40285	0.40285	0	0.0366227	0.256359	0.109868	0.8057	0.183114	0.219736	0.146491	0.109868
Vanderwaltozyma polyspora	S	36033	13922374	1.22106	1.22106	0.0718268	0.143654	0.143654	0.933749	0.143654	0.0718268	0.287307	0.0718268	0.574615	0.21548	0.21548	0.143654	0.143654	0	0.790095	0.21548	0.21548	0	0.21548
Exophiala xenobiotica	S	348802	31212093	1.21748	0.929127	0.224272	0.0640777	0.672816	0.704855	0.224272	0.0640777	0.640777	0.480583	0.800972	0.0640777	0.0640777	0.160194	0.416505	0.0640777	1.21748	0.0640777	0.256311	0	0.384466
Gloeophyllum trabeum	S	104355	34191999	1.16986	1.16986	0.0877398	0.0292466	0.116986	0.350959	0	0	0.116986	0.0292466	0.321713	0.0292466	0	0	0.0877398	0.0584932	0.497192	0.0292466	0.116986	0	0.116986
Theileria orientalis	S	68886	8658986	1.15487	1.15487	0	0	0.346461	0.346461	0	0	0.115487	0	0.692922	0.115487	0	0	0.230974	0.115487	0.230974	0	0.461948	0	0.115487
Zygosaccharomyces rouxii	S	4956	9569195	1.14952	0.627012	0.313506	0	0.104502	0.104502	1.14952	0	0.104502	0.836016	0.313506	0.418008	0.52251	0	0.209004	0.313506	0.104502	0.209004	0	0	0.104502
Wallemia mellicola	S	1708541	9704696	1.13347	0	0	0.103043	0.103043	0.103043	0.103043	0	1.13347	0.103043	0.103043	0.103043	0.103043	0.309129	0.103043	0	0.103043	0.103043	0.103043	0	0.206086
Eimeria necatrix	S	51315	42089191	1.11668	1.11668	0.0475181	0.0237591	0	0.49894	0	0.0237591	0.142554	0.0950363	0.0712772	0.0950363	0.0237591	0.190073	0.308868	0.0237591	0.0712772	0	0.118795	0	0.0712772
Metarhizium brunneum	S	500148	36457718	1.09716	0.740584	0.192003	0	0.384006	0.8503	0.356577	0.137145	0.329148	0.246861	0.960016	0.137145	0.027429	0	0.27429	0.0548581	1.09716	0	0.137145	0	0.356577
Pestalotiopsis fici	S	393283	50273118	1.05424	0.636523	0.218805	0.119348	0.576849	0.815545	0.537066	0.218805	0.43761	0.238696	0.775763	0.377936	0.576849	0.377936	0.616632	0.198913	1.05424	0.0994567	0.238696	0.0795654	0.457501
Aspergillus clavatus	S	5057	26930873	1.0397	1.0397	0.185661	0.111396	0.222793	0.445585	0.185661	0.0371321	0.259925	0.482717	0.408453	0.259925	0.297057	0.0742642	0.334189	0.111396	0.297057	0.111396	0.334189	0.0371321	0.0742642
Colletotrichum gloeosporioides	S	474922	54869370	1.03883	1.03883	0.145801	0.0364502	0.218701	0.874805	0.309827	0.0911255	0.400952	0.109351	0.455628	0.0364502	0	0.109351	0.400952	0.0546753	0.765454	0.0911255	0.236926	0.0364502	0.218701
Leptosphaeria maculans	S	5022	42470354	1.01247	0.376733	0.777013	0.211913	0.447371	0.423825	1.01247	0.259004	0.423825	0.988925	0.353188	0.824104	1.01247	0.376733	0.235458	0.353188	0.306096	0.306096	0.188367	0.164821	0.28255
Ustilago maydis	S	5270	19409141	0.97892	0.97892	0.257611	0.103044	0.0515221	0.72131	0.0515221	0	0.412177	0.103044	0.103044	0.103044	0.0515221	0.154566	0.154566	0.0515221	0.566743	0.154566	0.463699	0.154566	0.206088
Leishmania panamensis	S	5679	28905757	0.968665	0.726499	0.138381	0.0691904	0.276761	0.968665	0.0691904	0.103786	0.345952	0.242166	0.588118	0	0.103786	0	0.484333	0.103786	0.830284	0	0.0691904	0	0.207571
Baudoinia panamericana	S	1709381	21742496	0.96585	0.96585	0.229964	0.0459929	0.367943	0.551915	0.183972	0.137979	0.827872	0.32195	0.735886	0.229964	0.0459929	0.183972	0.229964	0	0.781879	0.137979	0.32195	0	0.32195
Trichoderma gamsii	S	398673	36951878	0.947178	0.0811867	0.0811867	0	0.0541244	0.947178	0.947178	0.0270622	0.0541244	0	0.108249	0.0270622	0.108249	0.0270622	0	0	0.135311	0	0.0270622	0.0270622	0.0270622
Heterostelium pallidum	S	13642	27820863	0.93455	0.143777	0.25161	0.179721	0.179721	0.0359442	0.682941	0.107833	0.107833	0.93455	0.215665	0.395387	0.898606	0.215665	0.107833	0.215665	0.0718885	0.359442	0.179721	0.107833	0.0718885
Kwoniella dejecticola	S	324770	23680291	0.929043	0.337834	0.464521	0.211146	0.675667	0.211146	0.929043	0.126688	0.337834	0.717897	0.168917	0.633438	0.633438	0.253375	0.168917	0.168917	0	0.253375	0.253375	0.0422292	0.126688
Trametes versicolor	S	5325	42547405	0.916625	0.916625	0.164522	0.0235032	0.235032	0.446561	0	0.0705096	0.235032	0.0470064	0.423058	0.0470064	0.0940128	0.0470064	0.117516	0.0705096	0.329045	0.0705096	0.446561	0.0470064	0.0940128
Auricularia subglabra	S	1331295	68458267	0.905661	0.905661	0.0438223	0.0584298	0.102252	0.335971	0.0438223	0.0146074	0.262934	0.0146074	0.350579	0.0146074	0.0584298	0.0584298	0.0438223	0.0146074	0.277541	0.0292149	0.233719	0.0438223	0.160682
Trypanosoma brucei	S	5691	21002844	0.904639	0.19045	0.380901	0.0476126	0.238063	0.0952252	0.333288	0.523739	0	0.428513	0.333288	0.904639	0.523739	0.380901	0.19045	0.238063	0.285676	0.285676	0.19045	0.0476126	0.19045
Botrytis cinerea	S	40559	37824771	0.898882	0.211502	0.475879	0.290815	0.555192	0.370128	0.68738	0.264377	0.396566	0.766693	0.290815	0.766693	0.898882	0.423003	0.158626	0.264377	0.264377	0.396566	0.158626	0.0793131	0.211502
Eremothecium gossypii	S	33169	8992440	0.889636	0.889636	0	0	0	0.889636	0	0.222409	0.111205	0.222409	0.556023	0.222409	0	0	0.111205	0	0.111205	0	0.111205	0	0.222409
Trichophyton benhamiae	S	63400	21695225	0.875769	0.184372	0.0460931	0	0.0921862	0.0460931	0	0	0	0.0921862	0.0460931	0.0921862	0.875769	0.0460931	0.0460931	0	0.0460931	0.0460931	0.0460931	0.0460931	0.0460931
Trichoderma reesei	S	51453	32055888	0.873474	0.748692	0.155978	0.0935866	0.155978	0.873474	0.343151	0	0.124782	0.124782	0.311955	0.187173	0.124782	0.0935866	0.062391	0.062391	0.155978	0.062391	0.155978	0	0.0311955
Verticillium alfalfae	S	1051613	29944750	0.868266	0.768081	0.0667897	0.0333948	0.133579	0.500923	0.100185	0.0667897	0.333948	0.100185	0.267159	0	0.0667897	0.0667897	0.100185	0.166974	0.868266	0	0.166974	0.0333948	0.166974
Saitoella complicata	S	5606	13898120	0.863426	0.863426	0	0.0719522	0	0.215857	0	0	0.359761	0	0.287809	0	0	0.0719522	0.0719522	0	0.143904	0.0719522	0.143904	0	0.143904
Pseudozyma hubeiensis	S	327079	1.77452e+07	0.845301	0.845301	0.0563534	0	0.0563534	0.281767	0	0.112707	0.16906	0	0.16906	0	0.16906	0	0	0	0.112707	0	0.16906	0	0.16906
Vavraia culicis	S	103449	5936851	0.842197	0.336879	0.336879	0.168439	0.168439	0.168439	0	0	0	0.673758	0.168439	0	0.168439	0.168439	0	0.168439	0	0.842197	0.505318	0	0.168439
Aspergillus aculeatus	S	5053	33377189	0.838896	0.838896	0.119842	0.0599212	0.149803	0.50933	0.0599212	0.0299606	0.209724	0.239685	0.239685	0.119842	0.0898817	0.209724	0.149803	0	0.389488	0.149803	0.0898817	0	0.179763
Eimeria mitis	S	44415	35895076	0.835769	0.696474	0.167154	0.0557179	0.557179	0.473603	0.362167	0.167154	0.668615	0.195013	0.222872	0.835769	0.139295	0.139295	0.167154	0.111436	0.334308	0.167154	0.111436	0.027859	0.111436
Pichia kudriavzevii	S	4909	11320479	0.795019	0.530013	0	0.0883355	0.441677	0.706684	0.353342	0.176671	0.0883355	0.353342	0.176671	0.795019	0.530013	0.0883355	0.176671	0.176671	0.0883355	0	0.0883355	0	0.176671
Phytophthora parasitica	S	4792	53516621	0.784803	0.784803	0.112115	0.0186858	0.298973	0.336344	0.0934289	0.112115	0.35503	0.0934289	0.654002	0.0373716	0.149486	0.0560574	0.224229	0.0373716	0.579259	0.0560574	0.186858	0.0186858	0.168172
Capronia coronata	S	43229	25638223	0.780085	0.780085	0.195021	0.0390043	0.195021	0.27303	0.0780085	0	0.156017	0.117013	0.429047	0.0780085	0.234026	0.0390043	0.156017	0.0780085	0.351038	0.0390043	0.27303	0	0.0390043
Rhodotorula toruloides	S	5286	19790284	0.757948	0.757948	0.0505298	0.0505298	0.454769	0.656888	0.0505298	0	0.454769	0.10106	0.202119	0.10106	0.202119	0.303179	0.0505298	0.10106	0.707418	0	0.15159	0.0505298	0.303179
Exophiala mesophila	S	212818	29096893	0.756094	0.515519	0.0687359	0	0.17184	0.274943	0.0343679	0.0343679	0.17184	0.103104	0.206208	0.0687359	0.0687359	0.0687359	0.0343679	0.103104	0.0687359	0	0.756094	0	0.0343679
Kalmanozyma brasiliensis	S	1392244	17206452	0.755531	0.755531	0	0	0.0581177	0.406824	0.0581177	0	0.348706	0.290589	0.348706	0.116235	0	0.0581177	0.0581177	0.0581177	0.232471	0.0581177	0.116235	0	0.0581177
Phycomyces blakesleeanus	S	4837	47966469	0.687981	0.39611	0.312718	0.0625437	0.458654	0.291871	0.416958	0.145935	0.271023	0.437806	0.0833916	0.583741	0.687981	0.458654	0.125087	0.271023	0.145935	0.125087	0.166783	0.145935	0.0625437
Cladophialophora carrionii	S	86049	28805331	0.6596	0.6596	0.104147	0.104147	0.0347158	0.243011	0.0694316	0.0694316	0.173579	0	0.243011	0	0.138863	0.0694316	0.0694316	0.0694316	0.208295	0.138863	0.0347158	0	0.208295
Komagataella phaffii	S	460519	9131156	0.657091	0.438061	0	0	0.109515	0.109515	0	0	0.328545	0	0	0.657091	0	0	0	0	0	0	0	0	0
Sclerotinia sclerotiorum	S	5180	37012157	0.648436	0.189127	0.378254	0.0810544	0.43229	0.0810544	0.351236	0.243163	0.243163	0.486327	0.108073	0.513345	0.648436	0.135091	0.0810544	0.216145	0.108073	0.216145	0.162109	0.0270181	0
Vittaforma corneae	S	42399	3084776	0.648345	0.648345	0	0	0.324173	0.324173	0	0	0.324173	0.324173	0	0.324173	0	0	0	0	0	0.324173	0	0	0
Schizosaccharomyces octosporus	S	4899	10908291	0.641714	0.641714	0.183347	0	0.0916734	0.366694	0.27502	0	0.641714	0.183347	0.183347	0.27502	0.0916734	0.0916734	0.27502	0.183347	0.0916734	0.183347	0.0916734	0	0
Schizophyllum commune	S	5334	37530821	0.639474	0.639474	0.106579	0.0799343	0.0799343	0.55954	0.0799343	0.0266448	0.159869	0.159869	0.586185	0.133224	0.0799343	0.106579	0.0799343	0.0532895	0.293092	0.0532895	0.159869	0.0532895	0.186513
Schizosaccharomyces japonicus	S	4897	10967542	0.638247	0.638247	0	0	0	0	0.0911781	0	0.182356	0	0	0	0	0	0	0	0.182356	0	0.364713	0	0.182356
Bipolaris maydis	S	5016	31570127	0.63351	0.190053	0	0.0316755	0.0950265	0.063351	0.253404	0.380106	0.63351	0.0316755	0	0.0316755	0.0950265	0.063351	0	0	0	0	0.063351	0	0
Aureobasidium subglaciale	S	1042127	25652174	0.623729	0.194915	0.0389831	0	0.0389831	0.623729	0.116949	0	0.194915	0	0.116949	0	0.0389831	0	0.116949	0	0.350847	0.0389831	0.155932	0	0.194915
Trichoderma atroviride	S	63577	35456521	0.620478	0.39485	0.112814	0.0846107	0.169221	0.620478	0.0846107	0.112814	0.282036	0.169221	0.366646	0.0846107	0.169221	0.0282036	0.0846107	0.0564071	0.39485	0.0564071	0.0846107	0.0282036	0.0846107
Verticillium dahliae	S	27337	32382169	0.617624	0.617624	0.0308812	0	0.0617624	0.432337	0.24705	0.0308812	0.185287	0.0308812	0.339693	0.0617624	0.0617624	0	0.123525	0.0617624	0.401456	0	0.154406	0	0
Babesia bovis	S	5865	8132568	0.614812	0.614812	0	0	0.49185	0.122962	0	0	0.368887	0	0	0.122962	0	0	0	0	0	0	0.122962	0	0.122962
Heterobasidion irregulare	S	984962	32991033	0.606225	0.545603	0.121245	0	0.151556	0.363735	0.0606225	0	0.151556	0.121245	0.303113	0.0909338	0.0303113	0	0.0909338	0.0303113	0.606225	0.0909338	0.121245	0	0.181868
Wickerhamomyces anomalus	S	4927	13314311	0.600857	0.600857	0	0	0	0.225321	0.0751072	0.150214	0.150214	0	0.0751072	0.225321	0.0751072	0	0	0.0751072	0.0751072	0.0751072	0.0751072	0.0751072	0.150214
Hyphopichia burtonii	S	717740	11751792	0.595654	0.425467	0.0850934	0	0	0.595654	0.340374	0.170187	0.170187	0.0850934	0.25528	0	0.170187	0	0	0	0.25528	0	0	0	0.0850934
Eimeria maxima	S	5804	34476224	0.58011	0.58011	0.058011	0	0.058011	0.145027	0.232044	0.0290055	0.0870165	0.0870165	0.145027	0.0870165	0.145027	0.116022	0.0290055	0.058011	0.058011	0.116022	0.174033	0.0870165	0.058011
Colletotrichum fioriniae	S	710243	48289335	0.579838	0.579838	0.041417	0.0621255	0.0207085	0.517713	0.082834	0.0207085	0.124251	0.103543	0.165668	0.041417	0.124251	0.14496	0.0207085	0.0207085	0.227794	0	0.124251	0	0.0621255
Cryptosporidium muris	S	5808	8645859	0.578312	0.462649	0.231325	0.231325	0.346987	0.578312	0.115662	0.346987	0.231325	0.346987	0.231325	0.346987	0.346987	0.462649	0.115662	0.115662	0.346987	0.231325	0.231325	0.115662	0
Penicillium arizonense	S	1835702	33423675	0.568459	0.568459	0	0.0897567	0.0299189	0.149595	0.299189	0.0598378	0.179513	0.179513	0.149595	0.0299189	0	0.0299189	0.0897567	0	0.239351	0.0299189	0.418865	0	0
Exophiala aquamarina	S	1033840	40630704	0.566074	0.566074	0.0492239	0.0246119	0.0246119	0.319955	0.196895	0.0984477	0.147672	0.0246119	0.221507	0.0738358	0.0984477	0.12306	0.0738358	0.196895	0.172284	0.0246119	0.0492239	0.0492239	0.0246119
Ogataea polymorpha	S	460523	8905273	0.561465	0	0	0	0	0.112293	0	0	0.449172	0.224586	0.336879	0	0	0	0.336879	0	0.561465	0	0	0	0
Aureobasidium namibiae	S	559561	25299009	0.553381	0.237163	0	0	0.276691	0.553381	0.0395272	0.0395272	0.118582	0.0395272	0.276691	0.0395272	0.0395272	0	0	0	0.513854	0	0.158109	0	0.118582
Trichophyton verrucosum	S	63417	21843796	0.549355	0.0457796	0	0.0457796	0.0457796	0.0457796	0.549355	0	0	0.0457796	0.0915592	0	0.183118	0	0	0.0457796	0	0	0.0457796	0	0
Pochonia chlamydosporia	S	280754	43841638	0.547425	0.0912375	0	0.0228094	0.0228094	0.547425	0.250903	0.0228094	0.0684281	0.0228094	0.0228094	0	0	0	0.0228094	0.0456187	0.0684281	0	0	0	0.0228094
Dichomitus squalens	S	114155	39252541	0.534997	0.534997	0	0	0.0254761	0.280237	0.0254761	0	0.0254761	0.0254761	0.152856	0	0	0	0.0254761	0	0.0764282	0	0.12738	0	0.12738
Schizosaccharomyces cryophilus	S	866546	11219999	0.534759	0.178253	0	0	0	0.0891266	0.0891266	0	0.178253	0.0891266	0.178253	0.534759	0	0.178253	0	0	0.0891266	0	0.26738	0	0
Bipolaris oryzae	S	101162	30642820	0.522145	0.228439	0.0979022	0.130536	0.0652681	0.0979022	0.0979022	0.391609	0.522145	0.0652681	0.0326341	0.195804	0.130536	0	0	0.0326341	0.0326341	0.0979022	0	0.0326341	0.0326341
Sugiyamaella lignohabitans	S	796027	15636894	0.511611	0.511611	0	0	0.0639513	0.319757	0	0	0.127903	0	0.0639513	0	0	0.0639513	0.127903	0.0639513	0	0.0639513	0.127903	0	0.127903
Pseudogymnoascus verrucosus	S	342668	29353067	0.51102	0.51102	0.068136	0	0.102204	0.17034	0.068136	0.034068	0.102204	0.068136	0.17034	0	0.034068	0	0.034068	0	0.442884	0	0.034068	0	0.034068
Scedosporium apiospermum	S	563466	41457248	0.506546	0.313576	0.0964849	0	0.0241212	0.506546	0.241212	0	0.144727	0.0964849	0.168849	0.0482425	0.0964849	0.0723637	0.0482425	0.0482425	0.120606	0.0241212	0.144727	0	0.0482425
[Candida] glabrata	S	5478	12047644	0.498023	0.0830038	0.0830038	0.0830038	0	0.498023	0.0830038	0	0.332015	0	0.0830038	0	0.0830038	0	0	0	0	0.0830038	0.0830038	0	0
Schizosaccharomyces pombe	S	4896	12198660	0.491857	0.491857	0	0	0	0	0	0	0	0.0819762	0.163952	0	0.0819762	0	0.0819762	0	0	0	0.491857	0	0
Lachancea thermotolerans	S	381046	10306375	0.485137	0.485137	0	0	0	0.291082	0.0970273	0	0	0	0.194055	0	0	0.0970273	0	0	0.0970273	0	0	0	0
[Candida] tenuis	S	45596	10492045	0.476552	0.190621	0	0	0	0.476552	0	0	0	0	0	0.0953103	0	0	0	0	0.190621	0	0.0953103	0	0.0953103
Babesia microti	S	5868	6295856	0.476504	0.476504	0	0	0	0	0.158835	0.158835	0.476504	0	0.158835	0.158835	0.158835	0	0	0	0	0	0	0.158835	0.158835
Paraphaeosphaeria sporulosa	S	1460663	37913685	0.474763	0.474763	0.0527514	0	0.0791271	0.237381	0.0263757	0	0.0263757	0.0263757	0.237381	0.0791271	0.0791271	0.131879	0.105503	0.263757	0.36926	0	0.18463	0	0.105503
Cladophialophora bantiana	S	89940	36385797	0.467215	0.137416	0.247349	0.219866	0.1649	0.192383	0.192383	0.0274833	0.137416	0.467215	0.0549665	0.192383	0.329799	0.302316	0.0274833	0.0549665	0.0824498	0.1649	0.0824498	0.0274833	0.0274833
Encephalitozoon romaleae	S	571949	2173102	0.460172	0	0	0	0	0	0	0	0	0	0.460172	0	0	0	0	0	0	0	0	0	0

## Sheet: MicrobeDB_Species_RPMb
Name	Rank	TID	Genome Length	Max	Case01	Case02	Case03	Case04	Case05	Case06	Case07	Case08	Case09	Case10	Case11	Case12	Case13	Case14	Case15	Case16	Case17	Case18	Case19	Case20
Human alphaherpesvirus 1	S	10298	136084	6.94294e+06	5033.66	0	587.872	2108.99	433.556	0	0	36.742	7.3484	1197.79	0	0	7.3484	132.271	0	6.94294e+06	7.3484	44.0904	29.3936	88.1808
Staphylococcus aureus	S	1280	2.82383e+06	637572	637572	1.77064	3.54129	76.4918	16.9982	1.41652	1.77064	7.08258	2.12477	16.2899	1.06239	1.06239	3.18716	3.89542	14.8734	94.5524	2.4789	12.7486	2.83303	662.221
Kocuria rhizophila	S	72000	2661587	302370	245992	30766.2	13359.3	123118	243944	32438.2	30462.7	128550	48708.9	202963	24847.6	20494.9	15003.8	124936	15824.8	302370	14416.6	45794.5	6364.25	98986.4
Enterobacteria phage phiX174 sensu lato	S	374840	5386	173041	24136.7	127367	10768.7	15039	12439.7	63498	173041	169699	105459	9654.66	71481.6	124582	70367.6	18938	7983.66	8911.99	135722	100446	12439.7	8726.33
Human endogenous retrovirus K	S	45617	9391	100309	41316.2	61335.3	42700.5	69215.2	19060.8	75710.8	47705.2	32584.4	68150.4	19593.2	61122.4	99989.4	100309	21084	36630.8	18741.3	71238.4	31945.5	27260.1	23320.2
BeAn 58058 virus	S	67082	148046	49788.6	17582.4	27329.3	22938.8	34151.5	9976.63	42615.1	15184.5	18642.9	36914.2	9922.59	45715.5	49788.6	46654.4	14630.6	19656.1	10449.5	34205.6	19365.6	17676.9	14015.9
Cellulosimicrobium sp. TH-20	S	1980001	3982574	49516.5	49516.5	648.576	222.218	7249.08	26121.5	183.299	67.0421	11864.2	933.316	18133.2	223.222	400.244	2527.01	3674.51	3139.43	14538.6	1649.94	13065.7	824.341	7528.3
Human alphaherpesvirus 2	S	10310	132800	34171.7	37.6506	0	7.53012	0	0	0	0	0	0	0	0	0	0	0	0	34171.7	0	0	0	0
Cutibacterium acnes	S	1747	2.32647e+06	26800.6	26800.6	627.129	323.236	3288.67	6581.63	450.467	236.839	3316.18	1303.26	5400.02	866.977	487.863	1646.7	2336.15	1003.24	6109.25	615.094	7760.67	398.027	2787.91
Anncaliia algerae	S	723287	5.09072e+06	20364.3	1.57149	0	1.37505	2.55367	34.1798	0	0	0	0	20364.3	0	0	0	0.982179	0.785744	2.16079	0	0	0.982179	0.392872
Mycobacterium sp. QIA-37	S	1561223	4847583	10793.8	63.1242	0.206288	10793.8	1799.87	28.4678	1.03144	0.825153	4.53834	0.412577	9.90184	1.03144	0.412577	1.23773	1.44402	1.44402	6.60123	0.412577	4.12577	0.206288	2.47546
Burkholderia cepacia	S	292	8.59324e+06	6648.25	5334.89	1399.47	306.404	2644.52	4617.58	1510.61	1353.39	6648.25	2466.59	4303.03	1304.05	931.662	603.73	2334.28	617.229	5777.1	727.083	2332.76	208.652	1945.13
Klebsiella pneumoniae	S	573	5.65657e+06	6515.25	2043.82	3400.11	2546.42	3735.65	1068.49	4816.7	1878.88	2031.8	4418.04	1088.82	5475.22	6515.25	5381.17	1547.23	2255.96	1217.34	4081.98	2379	1893.2	1495.25
Human betaherpesvirus 5	S	10359	231154	4533.77	1375.71	0	4533.77	0	30.2828	0	0	0	0	0	0	0	0	8.65224	0	0	0	0	0	0
Candida albicans	S	5476	10725622	3945.6	0.186469	3.44968	0	0.0932347	4.94144	3.26321	3945.6	50.3467	5.59408	0.0932347	4.94144	1.02558	1.39852	0	0	0.0932347	4.10233	8.39112	0	0
Mycoplasma fermentans	S	2115	865133	3431.84	127.148	90.1595	3.46767	38.1444	102.874	31.2091	65.8858	310.935	82.0683	63.574	3431.84	52.0151	35.8326	33.5209	4.62357	115.589	32.365	159.513	16.1825	43.9239
Streptococcus agalactiae	S	1311	2.11872e+06	2830.95	5.66379	2830.95	0	0.943966	4.24785	2.35991	0	1.41595	0	1.41595	0.943966	0.943966	0.471983	0	0.943966	1.41595	0	7.07974	0	0.943966
Negativicoccus massiliensis	S	1702287	1349335	2819.17	232.707	121.541	11.8577	109.684	173.419	24.4565	35.5731	253.458	88.9327	288.29	2819.17	39.2786	498.764	63.7351	469.861	177.865	39.2786	103.755	36.3142	62.2529
Mycobacterium chelonae	S	1774	5078534	2545.42	17.7216	0.590722	2545.42	408.976	7.48247	0.393814	0.196907	3.15052	0.196907	3.54433	0.196907	0.590722	0.196907	0.393814	0.196907	5.11959	0	3.34742	0.393814	2.16598
Micrococcus luteus	S	1270	2420023	2102.87	2102.87	73.1398	33.884	279.749	1075.2	69.834	52.4788	383.881	219.006	676.44	54.9582	50.826	160.329	408.261	91.3214	813.629	75.2059	802.885	94.214	361.98
Neisseria gonorrhoeae	S	485	2.18082e+06	2024.47	333.82	1269.71	440.661	613.991	179.291	1271.54	481.471	343.45	1237.15	171.037	1246.78	2024.47	1332.07	193.506	342.074	162.325	1180.75	403.06	303.556	199.467
endosymbiont of Acanthamoeba sp. UWC8	S	86106	1571223	1480.38	1.90934	3.18223	0	0	2.54579	0	0	0.636447	1.90934	0.636447	0	1480.38	0	0.636447	0	0.636447	0.636447	7.00092	0	0
Propionibacterium freudenreichii	S	1744	2608274	1352.24	1090.38	118.086	59.4263	536.37	1073.51	129.588	126.52	585.445	222.753	908.263	106.967	105.817	69.7779	568.959	63.6436	1352.24	67.861	202.049	33.7388	447.422
Acidovorax sp. KKS102	S	358220	5170173	1236.52	1236.52	15.6668	3.86834	144.096	783.533	11.2182	3.86834	331.71	23.9837	451.242	7.54327	11.4116	55.5107	76.7866	85.6838	268.463	33.6546	294.961	17.7944	185.68
Polynucleobacter duraquae	S	1835254	2016928	1126.96	1126.96	13.8825	2.97482	129.405	826.009	7.43705	2.97482	358.962	25.7818	437.795	7.43705	13.8825	54.5384	71.3957	67.9251	286.574	39.6643	317.81	11.8993	185.926
Rhodopseudomonas palustris	S	1076	5.33724e+06	1053.92	1053.92	23.7951	4.68407	130.592	477.401	6.74506	2.43572	356.551	37.0978	345.31	8.43133	14.4269	95.7424	64.2655	60.7056	303.903	54.3352	422.128	19.2984	148.953
Corynebacterium kroppenstedtii	S	161879	2443017	1016.37	1016.37	58.1249	22.5131	319.687	570.197	31.1091	18.4198	142.447	38.8863	793.691	185.017	37.6584	66.7208	116.25	55.2595	639.783	20.4665	206.302	26.1971	176.831
Cellulosimicrobium cellulans	S	1710	4574164	991.219	991.219	17.4895	5.24686	143.633	515.941	3.49791	2.18619	244.853	20.5502	367.936	5.02824	6.55858	59.9017	71.9257	62.0878	297.322	36.728	281.8	19.4571	156.75
Dechloromonas aromatica	S	259537	4493388	871.725	871.725	9.79217	2.67059	97.0315	471.582	2.89314	1.3353	212.312	9.34707	274.626	4.45098	5.11863	21.5873	49.851	43.3971	221.436	23.5902	156.452	12.6853	146.215
Burkholderia cenocepacia	S	95486	7.59579e+06	867.323	867.323	164.697	38.969	345.455	690.383	183.259	153.506	843.362	292.399	600.333	154.296	108.35	80.0444	291.477	86.4953	736.856	95.8426	323.995	33.5712	261.592
Kocuria palustris	S	71999	2837727	858.786	816.146	88.4511	38.411	336.889	729.457	94.4418	91.2702	382.348	145.891	554.669	79.6412	56.0308	50.04	362.967	69.7742	858.786	47.9257	164.568	18.6769	291.43
Staphylococcus warneri	S	1292	2438579	752.077	752.077	3.2806	0.82015	13.5325	28.2952	3.69067	1.23022	15.5828	3.69067	15.9929	28.2952	5.74105	4.10075	6.97127	2.05037	19.6836	4.51082	67.2523	1.23022	11.072
Kocuria flava	S	446860	3277636	721.252	586.093	79.6306	25.9333	273.063	561.685	81.7662	70.4776	360.016	119.598	454.901	53.3921	45.4596	41.1882	305.708	32.9506	721.252	32.3404	154.99	21.0518	221.501
beta proteobacterium CB	S	543913	2038143	671.199	671.199	10.7941	4.41578	83.8999	504.381	4.90643	1.96257	233.546	13.2474	300.273	0.981285	6.869	37.2888	45.1391	44.1578	185.463	26.0041	183.01	10.3035	118.245
Microbacterium sp. No. 7	S	1714373	4427736	661.286	596.242	73.1751	26.6502	259.275	566.881	74.9819	58.2691	294.507	98.4702	467.282	51.7194	41.1045	37.0392	266.728	39.2977	661.286	29.8121	129.412	16.7128	223.365
Burkholderia seminalis	S	488731	7359491	650.588	578.029	133.297	27.0399	254.23	481.012	146.749	127.726	650.588	245.262	461.581	123.514	92.8053	58.428	228.548	62.6402	587.948	75.0052	235.206	20.6536	204.905
Burkholderia lata	S	482957	8484709	634.553	582.342	133.77	28.9933	249.861	454.818	139.545	125.52	634.553	231.357	437.846	127.406	81.4406	60.6974	229.118	57.2795	561.599	73.7798	234.186	20.7432	196.825
Methylotenera mobilis	S	359408	2535433	605.419	605.419	8.28261	1.57764	75.3323	398.748	4.73292	0.78882	202.332	14.5932	229.152	3.15528	7.49379	28.3975	43.7795	36.6801	153.425	20.5093	164.863	9.07143	102.941
Limnohabitans sp. 63ED37-2	S	1678128	3362198	600.797	600.797	5.65107	1.48712	62.7566	374.755	3.86652	0.594849	167.153	11.5996	204.628	2.97424	2.3794	20.5223	31.2296	43.424	116.293	13.6815	145.441	13.979	85.6583
Moraxella osloensis	S	34062	2610485	592.227	592.227	18.0043	7.27834	54.013	224.096	26.8149	16.8551	152.462	24.8996	101.514	30.6456	13.7905	30.2626	40.2224	9.95984	494.161	25.6657	468.878	14.1736	71.6342
Burkholderia ubonensis	S	101571	7355529	574.942	574.942	16.7221	3.53476	77.2208	375.228	14.275	11.42	190.333	26.5107	223.913	9.51665	10.7402	22.9759	52.3416	36.4352	145.741	20.3928	140.846	8.97284	98.8372
Limnohabitans sp. 103DPR2	S	1678129	2940592	535.947	535.947	4.76095	2.38047	62.2324	356.391	2.04041	0.680135	180.576	9.18182	188.397	3.40068	3.06061	22.4445	39.1078	30.266	126.505	14.6229	133.647	5.78115	84.6768
Burkholderia stagnalis	S	1503054	7151925	520.419	520.419	16.6389	3.77521	78.4404	346.9	18.876	10.7663	198.828	29.6424	217.704	11.4654	12.8637	22.2318	46.0016	37.6123	156.042	17.338	139.543	9.78757	83.474
Paracoccus yeei	S	147645	1756208	475.456	475.456	10.2494	2.27763	23.9152	113.312	2.27763	1.13882	46.6915	27.901	86.5501	7.40231	3.41645	21.6375	10.8188	6.26349	99.6465	9.67995	141.783	9.11054	39.8586
Mitsuaria sp. 7	S	1658665	5734274	468.935	468.935	2.44146	0.34878	17.6134	87.7182	2.26707	1.04634	38.3658	3.83658	46.7365	2.96463	2.26707	7.84755	11.8585	8.89389	36.4475	4.01097	27.3792	3.66219	22.4963
Burkholderia stabilis	S	95485	8255082	444.09	444.09	70.3809	10.0544	130.95	423.254	72.4402	71.5923	383.885	123.924	248.332	64.6874	49.1818	32.4649	115.565	34.6453	287.823	37.3104	139.793	11.9926	106.722
Actinomyces oris	S	544580	3019558	433.176	433.176	23.5134	6.95466	65.9037	238.777	10.9288	6.95466	78.4883	71.2025	153.996	64.579	22.1887	46.3644	30.7992	16.8899	302.693	17.5522	194.068	10.2664	87.0988
Acinetobacter johnsonii	S	40214	4037174	430.747	221.69	20.0635	5.44936	39.6317	120.381	27.4945	12.6326	107.006	26.9991	60.686	17.8343	14.3665	14.8619	71.8324	13.8711	430.747	16.5958	93.6299	14.1188	49.5396
Bradyrhizobium icense	S	1274631	8296024	415.38	415.38	9.04048	1.68756	48.0953	185.511	2.04917	1.32594	138.259	17.3577	132.111	4.09835	5.30375	34.9565	24.2285	19.648	114.513	19.1658	180.207	6.50914	49.0596
Dermacoccus nishinomiyaensis	S	1274	3089379	410.438	357.353	34.6348	14.8897	167.348	331.135	45.6402	37.2243	156.018	60.2063	263.16	34.6348	21.3635	33.9874	224.964	24.9241	410.438	22.0109	302.326	14.2423	129.152
Tessaracoccus sp. NSG39	S	1332264	3917600	392.077	335.665	46.2018	17.3576	167.705	335.92	42.6281	43.9044	171.789	61.0067	287.676	33.6941	22.718	19.9101	173.065	23.2285	392.077	19.3996	66.1119	6.89197	137.074
Staphylococcus epidermidis	S	1282	2.55891e+06	389.229	389.229	19.1488	7.03426	41.424	124.663	18.3672	10.1606	90.273	28.9186	73.4689	33.6081	13.6777	37.9068	39.47	15.6317	176.638	28.137	220.016	10.1606	71.1242
Rubrivivax gelatinosus	S	28068	4801031	387.417	387.417	3.54091	0.208289	21.4537	103.103	2.70775	0.624866	44.1572	3.54091	56.0296	2.70775	1.66631	7.08181	13.5388	10.4144	46.6566	7.08181	41.2411	3.95748	33.1179
Methylibium petroleiphilum	S	105560	4566280	385.434	385.434	2.62796	1.09498	24.0896	120.229	2.18997	0.65699	51.6832	4.59893	85.6277	1.97097	2.40896	12.7018	20.3667	14.8918	61.5381	5.03692	55.4062	2.18997	45.5513
Brachybacterium sp. P6-10-X1	S	1903186	4326369	349.022	348.56	41.143	18.9535	147.468	299.79	37.4448	38.6005	148.161	60.5589	236.457	29.3549	19.8781	20.5715	159.025	21.4961	349.022	16.8733	64.2571	11.3259	123.891
Pseudoxanthomonas suwonensis	S	314722	3.56306e+06	348.577	348.577	4.77119	0.841974	11.507	210.774	1.96461	0.280658	23.8559	1.96461	48.8345	1.40329	1.40329	4.77119	7.01645	5.61316	22.172	1.96461	53.0444	1.68395	18.2428
Microbacterium aurum	S	36805	3347548	342.34	342.34	6.57197	1.49363	42.1204	161.611	5.37707	1.49363	74.6815	10.1567	99.4758	4.18217	6.8707	20.0146	31.665	14.3389	100.969	10.7541	81.5522	7.46815	61.2389
Ramlibacter tataouinensis	S	94132	4410393	341.239	341.239	4.08127	1.58716	20.8598	117.677	3.62779	0.906949	56.4576	4.53474	67.3409	1.58716	1.58716	9.97644	17.232	12.924	61.4458	6.34864	47.3881	3.40106	37.8651
Propionibacterium sp. oral taxon 193	S	671223	2647011	341.139	341.139	9.44462	0.755569	15.867	78.957	3.02228	2.26671	44.9564	15.867	22.6671	4.15563	1.88892	5.66677	7.93348	3.02228	27.2005	3.77785	30.2228	1.51114	10.2002
Burkholderia pyrrocinia	S	60550	7599683	332.382	332.382	59.0814	14.6059	137.769	272.906	73.9505	60.9236	331.461	113.557	243.168	62.5026	37.1068	32.8961	114.742	32.7645	272.117	32.8961	126.847	11.0531	98.4252
Hammondia hammondi	S	99158	57295125	331.826	331.826	8.04606	1.2741	41.9582	123.274	1.7279	0.645779	114.827	15.0275	99.2056	2.68784	5.37568	30.8578	20.0366	16.6855	95.4881	17.9247	151.409	5.20114	40.5096
Leptothrix cholodnii	S	34029	4836192	327.324	327.324	2.68807	0.827097	19.6436	94.0823	1.86097	0.827097	40.7345	3.30839	52.3139	1.03387	0.620323	6.61678	12.6132	11.5794	35.7719	3.10161	35.5652	1.03387	26.0536
Flavobacterium indicum	S	312277	2847599	326.942	326.942	4.21408	1.05352	40.3849	221.239	2.10704	1.75587	87.7933	4.56525	129.934	0.351173	3.8629	12.6422	17.2075	16.154	82.5257	8.42815	83.5792	4.21408	56.1877
Burkholderia ambifaria	S	152480	7398408	324.664	324.664	45.28	10.0022	90.9655	241.403	44.6042	38.9273	245.458	78.1249	180.985	37.7108	26.8977	22.5724	77.0436	27.3032	206.531	25.546	112.592	8.38018	83.937
Bradyrhizobium japonicum	S	375	9062439	318.678	318.678	7.39315	1.54484	39.9451	137.049	3.31037	1.54484	119.725	12.9104	104.828	1.65518	4.74486	25.6002	19.3105	16.1105	90.5937	18.9794	136.387	4.52417	43.1451
Variovorax paradoxus	S	34073	6651360	315.424	315.424	1.35311	0.902071	24.5063	136.664	3.45794	1.35311	56.9808	6.3145	65.5505	2.40552	2.55587	9.17106	13.6814	11.2759	49.1629	7.81795	52.3201	2.55587	39.0898
Paucibacter sp. KCTC 42545	S	1768242	5149079	313.066	313.066	1.74789	0.194209	14.1773	80.5969	2.1363	1.35947	33.0156	2.33051	51.0771	0.582628	0.971047	5.24366	11.0699	8.1568	33.5982	4.85524	32.0446	2.71893	24.2762
Methylobacterium populi	S	223967	5748862	312.931	58.2724	3.47895	1.56553	11.3066	120.372	3.82684	2.43526	56.7069	8.34948	19.3082	2.95711	4.00079	67.3177	9.21922	4.00079	108.543	26.2661	194.125	28.8753	312.931
Bradyrhizobium sp. BTAi1	S	288000	6.73711e+06	307.253	307.253	12.023	1.48431	36.5141	129.135	1.33588	0.742157	86.8324	11.2808	96.1836	3.56236	3.85922	27.3114	16.9212	15.14	78.8171	17.3665	123.495	5.78883	44.2326
Flavobacterium psychrophilum	S	96345	2711360	306.857	306.857	4.42582	0.368819	28.0302	218.341	2.21291	0.368819	103.269	5.16346	120.235	1.47527	2.21291	12.9087	18.0721	18.4409	67.8626	10.6957	84.0906	5.16346	50.5281
Roseateles depolymerans	S	76731	5639828	304.265	304.265	2.12772	0.354621	11.1706	61.8813	1.95041	1.41848	27.3058	4.61007	32.8024	0.886552	3.01428	4.61007	7.26973	6.38317	27.8377	3.19159	20.7453	2.48235	18.9722
Polynucleobacter necessarius	S	576610	1.75302e+06	294.919	294.919	1.71133	0.570444	27.9517	213.916	1.14089	0	91.8414	5.70444	87.2779	2.85222	2.28177	13.6906	25.67	25.0995	59.8966	3.99311	87.8483	2.28177	49.6286
Tessaracoccus flavus	S	1610493	3211842	287.997	248.456	28.0213	12.7653	133.568	230.397	32.3802	27.71	139.172	49.193	197.706	23.0397	18.6809	17.4355	132.634	19.3036	287.997	17.1241	56.6653	5.91561	102.433
Burkholderia multivorans	S	87883	13293216	282.099	282.099	15.948	3.53564	53.7116	181.672	15.3462	14.97	131.721	27.9842	118.256	14.5939	8.65103	15.0453	35.4316	20.0854	100.502	13.9921	81.6206	5.34107	54.9905
Acidovorax sp. RAC01	S	1842533	4545503	277.857	277.857	3.51996	1.53998	25.9597	141.458	3.73996	1.53998	60.2794	7.69992	86.2391	1.97998	2.63997	6.81993	16.4998	16.4998	52.1394	6.59993	54.3394	4.83995	41.3596
Bradyrhizobium diazoefficiens	S	1355477	9.29809e+06	275.648	275.648	5.7001	1.07549	32.0496	104.968	1.61323	1.39814	88.0826	10.97	86.8996	1.50569	4.30196	23.2306	15.7022	14.4116	79.2636	15.5946	121.745	3.01137	38.6101
Rothia mucilaginosa	S	43675	2259111	263.821	189.898	7.96774	3.09856	33.6416	136.779	15.9355	5.75448	39.8387	25.6738	46.4785	7.96774	15.0502	76.1361	21.2473	3.98387	66.8405	20.362	263.821	38.9534	86.7598
Polynucleobacter asymbioticus	S	576611	2269711	261.707	261.707	3.52468	1.32175	30.4003	212.802	4.40585	0.440585	94.2851	7.04936	110.146	1.32175	1.32175	16.3016	20.2669	19.8263	54.6325	7.93053	70.4936	3.52468	48.9049
Stenotrophomonas maltophilia	S	40324	4.71746e+06	261.158	261.158	12.5067	2.75572	41.9718	215.582	18.0182	12.7187	94.7544	20.7739	91.1508	16.9583	10.5989	23.5296	36.0364	15.0505	97.2982	12.9307	94.1185	5.29947	52.5707
Tessaracoccus flavescens	S	399497	3639490	258.278	239.319	31.0483	14.013	107.982	223.658	32.6969	28.3007	119.522	44.237	179.696	22.8054	18.9587	14.5625	101.937	12.0896	258.278	14.8372	44.7865	7.69339	92.0459
Rhodoferax saidenbachensis	S	1484693	4256204	254.922	254.922	3.05436	1.17476	22.7903	131.103	1.64466	0.704853	51.4543	3.75922	74.7145	0.469902	0.939805	7.28349	15.0369	11.2777	47.2252	6.34368	40.1766	3.52427	31.9534
Sphingopyxis sp. QXT-31	S	1357916	4181131	254.237	254.237	3.34838	0.717509	27.0262	156.178	2.87004	0.717509	63.1408	5.26173	88.2536	0.717509	1.67419	12.676	13.8718	12.9152	70.7942	5.74007	58.8358	3.58755	39.2238
Staphylococcus argenteus	S	985002	2731047	252.65	252.65	0	0	0.36616	0.73232	0	0	0	0	1.09848	0	0	0.36616	0.73232	0	0.73232	0.73232	0.73232	0	0.73232
Janthinobacterium sp. LM6	S	1938606	6218972	252.614	252.614	0.803991	0	12.7031	77.6656	0.803991	1.12559	41.1644	3.69836	40.0388	0.803991	1.44718	5.14554	9.1655	8.36151	26.0493	4.66315	27.8181	1.12559	25.8885
Corynebacterium imitans	S	156978	2554212	249.392	19.184	1.17453	0	3.9151	13.7029	0.78302	1.95755	6.26416	4.30661	5.48114	1.95755	0.39151	54.4199	1.17453	2.34906	26.2312	0.78302	249.392	1.56604	10.1793
Pseudomonas oryzihabitans	S	47885	4823660	247.53	247.53	2.07311	0.829246	8.08515	19.4873	1.24387	1.45118	11.8168	7.87784	8.70708	1.45118	3.93892	4.76816	4.97548	2.07311	19.28	4.35354	33.7918	1.03656	5.59741
Methylobacterium phyllosphaerae	S	418223	6215267	247.455	236.353	17.3766	6.59666	62.7487	247.455	27.8347	24.295	120.831	47.4638	100.881	24.4559	11.7453	16.2503	37.8101	19.1464	135.151	11.7453	86.561	6.43577	71.7588
Glutamicibacter arilaitensis	S	256701	3.91439e+06	246.526	216.126	21.4593	11.2406	96.3113	188.28	27.335	23.7585	91.9684	40.6194	179.338	21.9702	14.5617	14.8171	110.618	10.7296	246.526	9.70777	35.7655	6.64216	75.1075
Kytococcus sedentarius	S	1276	2743798	245.645	234.347	26.241	13.1205	89.2923	206.283	22.9609	18.5874	94.0302	41.9127	171.295	19.3163	15.3072	17.494	94.0302	12.756	245.645	11.2982	42.2772	8.01808	83.461
Gordonia bronchialis	S	2054	5269608	245.559	245.559	1.32837	2.27721	6.07256	19.546	1.1386	0.569302	7.40093	3.41581	21.8233	2.08744	0.379535	4.55442	4.55442	2.08744	40.6102	1.70791	24.48	1.70791	9.10884
Burkholderia metallica	S	488729	7143686	245.392	245.392	42.4151	8.81898	92.6692	213.615	51.654	44.0949	241.472	81.8905	174.42	45.3547	26.5969	24.4972	80.2107	26.7369	200.177	26.7369	99.8084	6.43925	73.2115
Pseudarthrobacter phenanthrenivorans	S	361575	4525911	243.708	205.704	27.3978	11.7103	102.963	228.683	28.9444	22.9788	104.288	38.0034	162.177	20.1064	15.4665	14.5827	102.3	12.5941	243.708	14.8036	37.5615	4.419	89.0428
Pseudomonas fluorescens	S	294	6.63884e+06	240.253	240.253	5.42264	0.753144	14.9122	76.2182	2.71132	1.0544	34.494	4.36823	43.833	7.53144	3.76572	8.73647	19.4311	7.07955	32.6864	5.12138	32.8371	3.31383	21.9918
Acinetobacter junii	S	40215	3339567	238.354	238.354	8.9832	2.39552	36.5317	138.94	8.9832	4.19216	89.832	12.5765	86.5382	8.38432	11.0793	17.667	27.249	20.3619	76.3572	7.78544	70.6678	8.08488	41.9216
Microlunatus phosphovorus	S	29405	5670756	238.24	199.444	26.6278	10.0516	89.5824	190.098	25.5698	20.8085	96.4598	32.6235	161.178	17.6343	19.0451	11.286	94.3437	14.2838	238.24	11.1096	42.6751	5.2903	77.5911
Sphingomonas sp. LK11	S	1390395	3899448	236.7	114.632	9.23208	1.79513	25.1318	102.322	4.87248	2.82091	128.736	8.97563	35.1332	8.46274	3.33381	25.6447	15.8997	5.89827	32.0558	13.0788	236.7	3.8467	21.2851
Rhizobacter gummiphilus	S	946333	6309402	236.156	236.156	1.42644	1.26795	11.0946	64.8239	0.792468	0.158494	28.8458	2.5359	31.6987	1.10946	1.42644	3.48686	7.76619	7.76619	28.8458	3.32837	25.5175	1.10946	16.6418
Mycobacterium abscessus	S	36809	5078534	235.501	31.899	0.590722	235.501	82.5041	18.3124	0	0	7.48247	0.984536	9.64845	0.787629	0.787629	1.57526	1.57526	2.36289	12.4052	1.18144	11.4206	1.37835	5.71031
Brachybacterium faecium	S	43669	3517334	233.131	233.131	13.6467	7.10766	59.1357	146.133	13.0781	13.6467	74.2039	26.4405	120.83	13.6467	8.81349	14.7839	69.3707	9.66641	162.339	10.8036	39.8029	7.96057	60.2729
Burkholderia pseudomallei	S	28450	6.34089e+06	231.513	231.513	11.3549	3.46955	39.5844	149.348	10.7241	7.88533	92.1007	18.7671	90.5236	9.30469	8.83157	11.6703	25.0754	16.8746	75.0684	14.0359	58.3514	4.41579	41.6345
Stenotrophomonas sp. LM091	S	1904944	4288831	231.065	231.065	0.932655	0	4.43011	128.24	0.233164	0.699491	5.36277	0.233164	9.09339	0.466328	0.466328	0.466328	1.63215	0.466328	7.92757	1.63215	13.9898	0.932655	8.3939
Cutibacterium avidum	S	33010	2727464	226.584	226.584	3.66641	2.93313	18.332	64.5288	5.49961	2.56649	23.8317	17.2321	37.764	2.93313	1.8332	10.2659	19.432	2.19985	37.0307	7.33282	41.0638	2.19985	20.8985
Sphingopyxis fribergensis	S	1515612	5149655	225.84	225.84	1.94188	1.16513	25.0502	136.126	1.35931	0.194188	53.5958	3.68957	73.7914	0.970939	1.94188	8.15589	13.7873	13.0106	69.1308	6.99076	53.2074	5.24307	34.7596
Aspergillus oryzae	S	5062	35381352	223.366	0.141317	0.197844	0	0.0282635	0.0847904	0.0847904	0.0847904	0.056527	223.366	0.056527	0.0282635	0.0282635	0	0.0282635	0	0.169581	0	0.0847904	0	0.0282635
Bradyrhizobium sp. S23321	S	335659	7198841	222.953	222.953	6.11209	1.2502	27.9212	101.544	0.833467	1.52802	81.9576	7.91794	72.3728	1.2502	3.33387	19.7254	14.8635	11.5296	65.2883	11.9464	101.127	4.16734	34.7278
Bradyrhizobium sp. CCGE-LA001	S	1223566	7801826	221.615	221.615	4.1016	0.897226	30.2493	91.7734	2.30715	1.28175	78.0586	7.17781	68.7019	2.30715	2.43533	21.7898	14.7401	11.2794	62.6776	13.7147	89.4662	3.5889	27.3013
Corynebacterium simulans	S	146827	2663744	221.117	64.1954	3.75411	2.62788	10.1361	41.2953	3.75411	3.00329	18.7706	6.75741	18.0197	5.63117	3.75411	8.63446	13.8902	3.75411	221.117	1.50165	38.292	1.50165	17.6443
Sphingopyxis macrogoltabida	S	33050	5.53281e+06	220.503	220.503	2.16888	0.54222	23.1347	145.315	2.16888	0.18074	65.0664	5.24146	76.0915	1.08444	1.62666	8.85625	19.7006	14.0977	62.8975	8.13329	47.5346	4.87998	36.5095
Aspergillus flavus	S	5059	35105885	220.134	0	0.142426	0	0	0	0	0	0.0569705	220.134	0	0	0	0	0	0	0	0	0.170912	0.0284853	0
Gordonia polyisoprenivorans	S	84595	5818554	218.783	218.783	2.06237	0.687456	21.3111	108.618	1.71864	0.343728	47.4345	4.64033	57.4026	0.687456	2.4061	8.42134	9.79625	10.6556	45.544	4.98406	46.747	2.57796	31.9667
Flavobacterium johnsoniae	S	986	5878843	215.519	215.519	1.87112	1.02061	23.8142	149.349	2.72162	0.680406	70.2519	5.78345	80.2879	2.04122	1.53091	10.7164	11.0566	14.2885	53.582	6.12365	63.9582	3.40203	38.2728
Burkholderia contaminans	S	488447	8301884	214.65	203.448	36.9796	9.03409	87.0887	167.191	45.5318	41.5568	214.65	78.5364	143.823	38.7864	27.7046	18.7909	69.3818	21.0796	192.727	22.4046	84.1978	6.86591	63.6
Xanthomonas campestris	S	339	5.18565e+06	204.41	204.41	1.54272	0.964199	9.83483	106.448	0.771359	1.54272	31.24	3.8568	21.2124	4.24248	1.34988	4.43531	5.20667	57.6591	20.0553	3.8568	21.0195	1.34988	15.4272
Bifidobacterium scardovii	S	158787	3133374	200.104	14.0424	1.27658	0.63829	5.10632	16.2764	0.957434	1.27658	5.10632	1.91487	10.8509	2.55316	0.63829	32.5528	3.51059	0.957434	15.319	0.957434	200.104	0.957434	3.51059
Sphingomonas taxi	S	1549858	3945354	197.194	112.031	2.0277	0.253463	13.4335	197.194	1.01385	0.506925	32.1898	3.04155	38.2729	1.01385	1.52078	8.87119	11.9127	6.84349	33.4571	5.06925	41.061	3.29501	24.8393
Methylobacterium extorquens	S	408	6001064	196.299	147.64	3.99929	0.333274	19.6632	196.299	2.33292	1.66637	57.9897	5.99894	52.6573	3.66602	3.49938	27.1618	13.8309	10.998	65.8217	13.6642	94.9832	13.1643	121.812
Caulobacter vibrioides	S	155892	3974842	192.209	192.209	2.51582	0.503165	16.1013	71.4494	1.25791	1.50949	34.2152	3.77373	41.5111	2.76741	1.76108	5.03165	4.52848	6.54114	28.4288	3.01899	27.4225	1.50949	21.8877
Hydrogenophaga sp. RAC07	S	1842537	4651625	191.976	191.976	1.07489	0.214979	19.5631	90.291	0.644936	0.644936	35.9014	3.65464	44.7156	2.57974	1.07489	4.72953	7.30927	7.95421	38.2662	3.22468	36.1164	2.79472	23.2177
Sphingopyxis terrae	S	33052	3924212	190.866	190.866	2.29345	0.254828	21.6604	129.962	1.7838	0.254828	56.8267	2.80311	69.0585	0.509656	2.03863	10.7028	14.5252	15.0349	52.7494	6.62553	47.6529	2.29345	34.9115
Janthinobacterium sp. 1_2014MBL_MicDiv	S	1644131	6369562	190.751	190.751	1.56997	0.313993	13.1877	65.3106	0.47099	0.156997	25.5905	4.23891	40.5051	0.784983	0.784983	3.13993	7.06485	5.80888	19.7816	2.98294	24.6485	1.72696	19.1536
Massilia sp. NR 4-1	S	1678028	6262495	186.507	186.507	1.91617	0.159681	11.1777	72.016	0.319362	0	28.4232	5.74851	39.1218	0.638723	0.479042	6.22755	6.54691	7.66468	26.507	3.19362	32.0958	1.11777	19.8004
Staphylococcus capitis	S	29388	2454326	185.794	185.794	8.14888	1.22233	29.336	77.4143	4.48188	2.85211	33.003	10.5935	34.6327	15.8903	10.5935	8.55632	47.2635	6.5191	50.1156	9.37121	105.935	3.25955	31.7806
Burkholderia territorii	S	1503055	6669039	184.134	184.134	18.8933	3.14888	41.3853	135.102	19.1932	17.8437	105.113	29.9893	92.3671	15.1446	9.74653	10.9461	37.3367	17.8437	92.667	10.9461	56.3799	5.39808	44.984
Sphingopyxis alaskensis	S	117207	3301044	183.275	183.275	3.02934	0.302934	22.1142	124.506	1.51467	0	49.3783	4.24108	67.5544	1.51467	2.42348	5.75575	11.5115	12.1174	49.9842	3.93815	33.0199	3.63521	30.8993
Massilia sp. WG5	S	1707785	6168973	182.04	182.04	2.43152	0.810508	13.7786	63.2196	1.13471	0.648406	27.3952	55.925	36.6349	1.45891	2.43152	7.29457	7.78087	5.34935	31.6098	4.37674	35.0139	3.24203	20.5869
Janibacter indicus	S	857417	3373411	182.012	131.025	5.92872	2.07505	20.4541	182.012	3.26079	4.74297	34.0901	10.6717	64.3266	5.03941	3.55723	15.1182	24.0113	4.1501	82.1127	12.7467	122.428	5.03941	32.0151
[Pseudomonas] mesoacidophila	S	265293	7461892	181.187	181.187	3.35036	1.47416	21.4423	114.85	4.42247	1.8762	61.7806	9.64903	71.2956	4.15444	4.82451	7.77283	18.0919	10.5871	46.905	7.37078	47.9771	2.8143	29.0811
Bradyrhizobium oligotrophicum	S	44255	8220919	180.272	180.272	3.16266	0.851486	20.5573	74.3226	0.851486	0.851486	61.9152	5.9604	55.1033	1.45969	2.43282	15.3268	10.5828	10.0962	48.5347	9.36635	74.4442	2.43282	24.3282
Azospira oryzae	S	146939	3764833	180.088	180.088	1.85931	1.5937	20.7181	103.059	1.5937	0.531232	50.7327	4.51547	49.9358	1.32808	2.65616	8.76533	11.1559	8.2341	52.3264	5.31232	32.4052	2.92178	29.2178
Burkholderia diffusa	S	488732	6658268	179.176	179.176	21.1767	3.15397	46.4085	118.049	19.074	17.2718	113.843	33.7926	90.2637	18.6235	15.7699	13.0665	30.0378	14.1178	92.9671	12.9163	58.4236	3.45435	41.1518
Acidovorax sp. T1	S	1858609	4387807	178.677	178.677	2.96276	0.911617	22.7904	96.8593	1.13952	0.911617	54.697	3.19066	56.0645	1.13952	0.911617	7.52084	10.2557	6.38132	36.2368	3.64647	40.7949	3.41856	27.1206
Alicycliphilus denitrificans	S	179636	4.83783e+06	178.592	178.592	0.826817	0.620113	14.2626	78.5476	2.27375	1.86034	30.7989	3.10056	39.6872	2.06704	0.826817	4.13408	11.5754	8.26817	34.7263	3.30727	22.7375	1.44693	23.3576
Bradyrhizobium sp.	S	376	7921769	178.495	178.495	4.54444	0.378703	24.4895	75.6144	1.51481	0.504938	61.4762	5.68055	58.5728	1.51481	4.16574	13.5071	10.6037	8.45771	48.6003	8.83641	71.1962	2.65092	20.9549
Flavobacterium sp. PK15	S	1306519	3719136	177.998	177.998	3.49544	1.07552	22.0481	120.727	1.07552	0	60.229	5.10871	66.4133	1.61328	1.07552	6.18423	12.6373	10.7552	42.2141	6.45311	41.6763	1.3444	34.6855
Bradyrhizobium sp. ORS 278	S	114615	7400622	177.958	177.958	2.97272	0.405371	20.4037	72.021	0.810743	0.540495	59.5896	7.02644	57.0222	1.35124	3.64834	15.269	9.59379	9.18842	44.8611	9.18842	73.3722	3.10785	23.2413
Comamonas testosteroni	S	285	5360461	175.731	175.731	2.23861	0.559653	12.4989	80.217	1.67896	0.932756	35.6313	5.22343	44.0261	2.61172	2.05206	5.40998	9.70066	7.83515	31.5271	3.17137	34.6985	1.11931	21.8265
Caulobacter segnis	S	88688	4597459	172.922	172.922	4.13272	1.30507	18.0535	59.3806	3.26267	1.74009	28.494	3.91521	31.9742	1.52258	3.91521	4.56774	8.70046	3.69769	30.6691	3.48018	23.4912	1.9576	17.6184
Flavobacterium columnare	S	996	3.02536e+06	172.211	172.211	3.30539	0.661078	22.1461	114.366	0.661078	0.330539	52.5557	1.98323	61.4802	1.32216	1.65269	8.59401	10.9078	9.58562	49.9114	4.297	46.2754	3.30539	30.7401
Corynebacterium singulare	S	161899	2825037	168.493	168.493	2.47784	0.353978	7.43353	23.0085	0.353978	0.353978	5.66364	2.83182	9.5574	2.47784	0.353978	7.07955	1.41591	13.8051	127.432	1.76989	13.8051	3.1858	13.0972
Bradyrhizobium sp. ORS 285	S	115808	7749181	167.243	167.243	3.61329	0.774275	17.9374	72.7819	0.903321	0.645229	54.5864	5.54897	49.2955	1.54855	2.32283	12.5175	9.5494	9.42035	42.9723	8.25894	65.4263	3.0971	22.7121
Burkholderia thailandensis	S	57975	6103003	166.312	166.312	9.50352	2.62166	33.7539	114.042	9.50352	7.86498	86.6786	18.6793	66.3608	8.8481	7.04571	11.1421	26.3805	13.5999	59.8066	9.33966	53.4163	4.09634	30.4768
Hydrogenophaga sp. PBC	S	795665	5133868	164.398	164.398	1.36349	0.584355	8.76532	58.825	1.94785	0.194785	28.6334	2.14263	35.2561	0.38957	0.38957	2.92177	7.59661	4.28527	26.4907	2.92177	29.6073	2.14263	17.3359
Janthinobacterium agaricidamnosum	S	55508	5879957	161.396	161.396	0.170069	0.170069	11.0545	62.0753	1.02042	1.70069	24.49	3.40139	32.8234	0.510208	1.19048	3.23132	5.10208	5.95242	21.7689	3.74152	22.2791	1.36055	13.9457
Acidovorax sp. JS42	S	232721	4528366	150.385	150.385	1.98747	0.662491	16.7831	81.0447	1.32498	1.98747	33.5662	3.97494	47.4785	0.883321	0.44166	5.96242	8.83321	9.93736	31.3579	3.09162	34.2287	3.09162	20.9789
Pseudomonas aeruginosa	S	287	6430326	149.604	149.604	3.88783	0.933079	12.7521	57.5399	4.35437	3.73231	33.4353	8.08668	35.9235	5.13193	3.26578	4.66539	7.62014	5.59847	36.079	6.99809	69.0478	1.71064	18.6616
Flavobacterium gilvum	S	1492737	4234110	148.792	148.792	3.0703	0.708531	19.1303	95.6517	0.944709	0.236177	49.361	3.0703	62.8231	0.472354	3.77883	11.1003	9.91944	9.21091	35.6627	5.66825	38.9692	3.30648	24.7986
Ralstonia solanacearum	S	305	5712299	146.176	146.176	3.32616	0.875304	12.7794	64.9476	1.75061	1.57555	24.1584	5.25183	29.5853	1.22543	1.40049	4.0264	8.22786	6.12713	30.1105	2.27579	21.8826	1.92567	17.5061
Burkholderia oklahomensis	S	342113	6690798	144.975	144.975	3.2881	0.896754	15.5437	85.4905	3.88593	1.94297	46.6312	4.93215	53.8052	2.09243	2.5408	6.72566	9.86429	9.117	34.525	5.67944	34.9734	2.83972	20.6253
Burkholderia sp. Bp7605	S	1740163	5464606	144.75	144.75	1.82996	1.09797	16.4696	86.74	1.46397	0.182996	37.5141	4.75789	50.6898	1.64696	0.914979	5.12388	10.0648	8.96679	33.8542	4.75789	34.5862	2.19595	21.5935
Flavobacterium branchiophilum	S	55197	3308079	144.192	144.192	3.62748	0.30229	17.8351	90.0825	2.11603	0	50.4825	2.11603	50.4825	0.60458	1.20916	4.23206	6.3481	10.8824	36.5771	4.23206	41.1115	2.11603	23.5786
Roseomonas gilardii	S	257708	5285733	138.108	138.108	1.7027	0	9.27024	27.2431	0.567566	0	8.70267	1.51351	10.2162	0.567566	1.51351	17.2162	8.89186	2.27026	16.4594	46.3512	63.5673	10.9729	13.8108
[Polyangium] brachysporum	S	413882	6419598	137.703	137.703	1.40196	0.311546	10.281	37.6971	1.7135	0.311546	15.8888	1.24618	22.7429	0	0.934638	2.33659	5.45205	3.27123	14.7984	3.11546	15.2658	1.24618	11.0599
Pseudomonas putida	S	303	5.96196e+06	136.532	136.532	8.88969	2.01276	19.1212	65.247	9.72834	4.19325	44.6162	11.4056	44.4484	9.56061	6.54147	9.05742	18.9535	10.2315	57.8668	5.0319	37.5715	3.18687	38.4102
Oligotropha carboxidovorans	S	40137	3732232	135.576	135.576	2.14349	0.535872	13.9327	76.6297	0.267936	0.803809	47.1568	4.28698	42.6019	1.60762	1.33968	9.37777	5.8946	8.84189	38.3149	5.8946	46.353	0.535872	23.5784
Rhodoferax sp. DCY110	S	1842727	5856113	135.073	135.073	1.02457	0	9.90418	59.4251	1.02457	0.341523	22.0283	2.39066	32.6155	1.36609	0.683047	2.2199	6.31818	4.61057	23.0528	2.04914	20.1499	0.853809	14.6855
Microbacterium sp. PAMC 28756	S	1795053	3498904	132.613	132.613	8.57411	4.00125	33.1532	92.0288	7.14509	5.14447	60.0188	12.8612	55.4459	6.00188	6.28768	21.7211	33.7248	6.57349	74.309	20.2921	88.0276	10.8605	49.4441
Ralstonia mannitolilytica	S	105219	4924491	123.261	123.261	0.812267	0.406133	7.10733	38.1765	1.62453	0.6092	22.3373	2.84293	16.6515	2.4368	1.2184	7.51347	5.68587	4.06133	21.7281	6.49813	67.8243	9.34107	67.4181
Burkholderia gladioli	S	28095	8.63703e+06	122.612	122.612	3.35764	0.810464	17.2513	70.0472	3.35764	1.27359	38.7865	7.40996	42.723	2.19983	3.01029	4.86278	10.3045	7.17839	31.7239	4.05232	29.9872	2.89451	22.3456
Methylobacterium aquaticum	S	270351	7344161	121.457	51.061	2.31476	0.54465	9.66754	121.457	2.99558	0.54465	20.0159	3.13174	17.2926	0.816976	1.36163	13.7524	5.99115	3.94872	28.7303	4.49337	35.4023	2.85941	34.5853
Massilia putida	S	1141883	7403835	121.424	121.424	1.62078	0	7.69871	42.9507	0.810391	0.405195	18.3689	18.3689	28.0935	0.675326	0.540261	2.7013	4.86234	3.78182	18.9091	2.16104	23.2312	1.21559	14.587
Stenotrophomonas rhizophila	S	216778	4163101	120.343	47.3205	0.720617	0	5.76493	39.1535	0.480411	0.480411	5.52473	0.960822	9.84843	0.240206	0.720617	27.3834	2.40206	1.68144	19.9371	11.7701	41.3154	37.4721	120.343
Burkholderia vietnamiensis	S	60552	6475488	119.837	119.837	9.26571	1.38986	25.944	74.7434	8.95685	8.18471	73.508	20.0757	59.7638	10.6556	7.25814	5.86828	16.9871	10.3467	53.4323	5.71386	34.1287	1.69871	24.2453
Nitrobacter hamburgensis	S	912	4992407	119.782	119.782	2.20335	1.40213	15.6237	58.0882	0.400608	0.600913	37.6572	5.60852	36.4554	0.600913	1.60243	9.8149	5.0076	6.40973	34.4523	5.20791	44.4675	2.60395	17.6268
Sphingopyxis granuli	S	267128	4564814	116.763	116.763	0.438134	0.219067	13.5822	74.9209	0.219067	0	29.1359	2.6288	38.3367	0.438134	0.657201	5.47667	5.47667	6.57201	31.3266	3.50507	26.9452	1.9716	17.9635
Pseudomonas mandelii	S	75612	7175675	115.669	115.669	0.418079	0	1.25424	5.57439	0.278719	0	1.67232	0.278719	2.78719	0	0.13936	0.278719	0.557439	0.13936	1.25424	0.557439	1.3936	0.13936	1.81168
Nakamurella multipartita	S	53461	5940587	115.645	96.9601	9.76334	4.54501	43.4301	91.4051	10.605	12.2883	52.5201	16.3284	70.5318	6.56501	7.40668	5.89167	48.9851	5.55501	115.645	5.89167	20.3684	2.69334	33.835
Pseudomonas stutzeri	S	316	4558640	115.385	115.385	45.6276	0.877455	13.6005	54.6216	3.50982	0.438727	32.2465	6.58091	49.7956	6.14218	1.53555	11.8456	14.0393	4.60664	33.5626	8.55518	90.5972	8.99391	26.543
Polaromonas naphthalenivorans	S	216465	5332851	114.01	114.01	1.87517	0.375034	10.5009	52.6923	0.375034	0.562551	25.6898	1.87517	27.94	0.375034	0.937585	3.75034	5.43799	7.6882	21.3769	1.31262	20.2518	0.562551	9.18833
Pseudomonas sp. TKP	S	1415630	6997957	111.747	111.747	2.14348	0.571595	1.00029	4.14407	0.285798	0.285798	18.2911	4.42986	5.14436	1.28609	0.428697	3.85827	1.42899	0.571595	6.00175	2.57218	74.1645	0.285798	1.57189
Mycobacterium sp. VKM Ac-1817D	S	1273687	6307162	108.607	108.607	0.47565	0.3171	12.684	53.7484	0.47565	0.47565	19.9773	1.74405	31.3929	0.47565	0	3.4881	5.86635	3.8052	29.9659	3.01245	19.8187	1.2684	18.3918
Mycobacterium sp. PH-06	S	482462	8050906	105.206	105.206	1.61473	4.59576	15.2778	60.6143	2.11156	0.372629	29.6861	1.86314	33.164	0.869467	0.496838	6.70732	7.20416	6.58311	33.9092	3.47787	23.9725	2.23577	21.6125
Acanthamoeba lugdunensis	S	61605	73682319	105.032	0	0.393582	0	0	0	0	0.0135718	0.135718	0.108574	0	33.2509	105.032	1.01788	0	0	0.0135718	0.176433	0.637874	0	0
Mesorhizobium loti	S	381	7578341	104.904	62.9425	1.58346	0	5.93798	104.904	0.923685	0.131955	20.585	0.923685	24.9395	0.395865	0.52782	2.6391	3.69474	4.35452	15.9666	1.84737	15.9666	1.05564	10.8203
Cupriavidus necator	S	106590	7314235	104.454	104.454	0.957038	0.410159	7.92974	46.0745	1.23048	0.683598	20.0978	3.14455	26.7971	0.13672	1.09376	3.41799	4.23831	5.46879	21.0548	2.18752	20.3712	1.3672	13.5353
Ralstonia pickettii	S	329	5.52266e+06	104.116	104.116	2.89715	3.07823	26.2555	58.4863	3.2593	2.53501	23.9015	5.07002	41.6466	4.34573	2.71608	3.80251	21.9097	7.06181	53.0541	3.44037	13.7615	1.62965	21.7287
Mycobacterium sp. YC-RL4	S	1682113	6014675	102.915	102.915	1.33008	1.6626	16.1272	63.3451	1.49634	0.99756	27.7654	2.82642	33.252	1.16382	2.66016	6.98292	7.64796	6.15162	26.6016	2.66016	23.1101	1.33008	19.9512
Caulobacter sp. K31	S	366602	5814673	102.327	102.327	1.89177	0.515936	6.36321	45.4024	0.515936	1.89177	22.7012	0.687915	19.9495	1.03187	0.687915	2.75166	5.84728	3.61155	20.2935	1.71979	17.3699	0.343957	13.2424
Comamonas serinivorans	S	1082851	4468044	102.282	102.282	1.56668	0.223812	6.71435	39.6147	0	0.223812	17.2335	1.11906	19.9192	1.56668	0.895246	2.23812	4.70004	4.92385	15.6668	1.11906	15.6668	1.34287	11.4144
Ralstonia insidiosa	S	190721	6065456	102.218	102.218	9.56235	2.63789	26.3789	78.1475	13.0246	16.8165	63.6391	21.9275	53.5821	16.9814	10.8813	11.0462	60.5066	8.57314	64.7931	7.7488	36.9304	1.97842	25.0599
Paraburkholderia fungorum	S	134537	9004897	93.7268	82.7328	19.656	3.99782	33.3152	68.5183	18.8786	15.7692	93.7268	30.9831	51.0833	15.7692	10.883	7.32935	33.4263	9.21721	67.2967	7.10724	47.5297	2.77627	24.3201
Pseudomonas psychrotolerans	S	237610	5371783	92.1482	92.1482	0.93079	0.186158	5.21242	10.611	0.93079	2.42005	7.81863	3.537	7.074	1.30311	2.79237	3.16468	3.537	1.67542	14.3342	1.86158	17.685	0.186158	2.97853
Sphingomonas wittichii	S	160791	5779017	90.6729	90.6729	1.55736	0.17304	9.69023	50.0085	0.17304	0.17304	26.8212	2.42256	31.1472	1.03824	1.21128	2.76864	5.19119	4.15296	22.1491	1.90344	21.9761	1.90344	19.3805
Polaromonas sp. JS666	S	296591	5875572	90.204	90.204	1.36157	0.170196	6.63765	44.7616	0.510589	0.170196	17.0196	1.87216	22.9765	0.340392	0	2.04235	4.76549	4.76549	18.8918	2.72314	13.9561	1.53177	10.7224
Mycobacterium fortuitum	S	1766	6237139	85.2955	85.2955	1.92396	0.48099	9.29914	42.6478	0.32066	0.48099	20.8429	0.96198	26.7751	0.16033	0.32066	2.88594	5.61155	4.16858	23.4082	2.08429	17.3156	0.96198	15.3917
Burkholderia glumae	S	337	6834343	84.1339	84.1339	1.17056	0.585279	9.51079	50.4803	1.4632	1.90216	25.3133	2.78008	31.6051	1.4632	1.90216	3.36536	3.80432	5.85279	19.8995	2.63376	20.9237	1.17056	14.3393
Achromobacter xylosoxidans	S	85698	7273610	83.3149	83.3149	3.02463	0.687417	22.9597	39.1827	2.4747	2.06225	19.3851	5.49933	21.5849	1.51232	1.6498	3.43708	8.52397	4.26198	19.7976	1.37483	15.3981	1.51232	12.3735
Mesorhizobium amorphae	S	71433	7325912	80.263	45.0456	1.09201	0	6.00608	80.263	0.409505	0.273004	11.1931	1.09201	17.7452	0	0.955512	2.59353	2.86654	3.00304	11.3296	1.22852	13.7867	0.682509	6.00608
Burkholderia pseudomultivorans	S	1207504	7573517	79.2234	79.2234	9.50681	2.11262	22.4466	55.0603	8.58254	7.26215	50.703	14.3923	37.6311	9.37477	6.86603	5.54564	15.8447	6.60195	40.4039	5.54564	24.8233	1.84855	16.6369
Mycobacterium smegmatis	S	1772	6953914	74.4904	74.4904	1.15043	1.15043	7.62161	40.5527	0.575216	0	15.9622	2.15706	21.283	0.862823	0.71902	5.17694	3.88271	4.17031	20.8516	2.87608	14.8118	0.862823	16.5374
Mycobacterium goodii	S	134601	7066993	74.4305	74.4305	0.99052	1.41503	7.64116	41.3188	0.141503	0.99052	18.2539	1.98104	23.7725	0.99052	0.849017	3.96208	6.08462	3.67908	19.2444	2.26405	14.2918	0.849017	11.3202
Acanthamoeba quina	S	211522	63017364	71.7897	0	0.23803	0	0	0	0	0	0.11108	0.11108	0	20.1056	71.7897	1.6186	0	0	0	0.126949	0.380847	0	0
Mesorhizobium opportunistum	S	593909	6868230	67.703	32.6139	0.72799	0.145598	3.78555	67.703	0	0.436794	9.90066	0.291196	13.6862	0.291196	0.291196	2.62076	1.89277	2.03837	7.71669	1.01919	7.71669	0.72799	4.65913
Methylobacterium sp. 4-46	S	426117	7286352	64.7786	26.2134	0.9607	0	3.70556	64.7786	0.548972	0.274486	6.45042	1.09794	8.50906	0.686214	0.9607	2.74486	2.05864	2.33313	12.0774	1.78416	17.5671	1.23519	11.2539
Paraburkholderia caribensis	S	75105	9208532	56.035	56.035	2.49768	0.86876	9.88214	32.6871	2.71487	1.41173	18.244	5.10396	22.262	1.73752	1.08595	3.14925	5.86413	4.77818	18.244	1.84611	14.2259	0.977354	11.1853
Cupriavidus basilensis	S	68895	8331521	55.4521	55.4521	0.360078	0.360078	5.76125	29.2864	0.720157	0	13.923	1.44031	13.5629	0.120026	0.360078	2.16047	3.48076	2.64057	8.76191	1.68037	9.24201	0.480104	7.32159
Acanthamoeba castellanii	S	5755	63242971	27.5762	0.015812	0.0316241	0	0	0.0316241	0	0.015812	0.0632481	0.0474361	0	9.48722	27.5762	0.948722	0	0	0	0.015812	0.189744	0	0.015812
Acanthamoeba sp. ATCC 50496	S	225840	63416941	24.7253	0	0.0630746	0	0	0	0	0	0.047306	0.0946119	0	6.6386	24.7253	0.599209	0	0	0	0.0157687	0.0946119	0.0157687	0
Acanthamoeba triangularis	S	146752	74304785	21.183	21.183	0.524865	0.0672904	2.6647	9.03037	0.148039	0.0672904	5.12753	0.874775	5.94847	2.18021	7.10587	1.34581	0.942066	0.847859	4.85837	0.861317	6.76942	0.376826	2.43591
Acanthamoeba lenticulata	S	29196	50456006	10.8808	0.0198192	0.0594577	0	0.0198192	0.0198192	0	0	0.0198192	0.0198192	0.0198192	0.753131	10.8808	0.0594577	0	0	0.0594577	0.0198192	0.0990962	0	0
Acanthamoeba mauritaniensis	S	196912	83230938	10.3447	10.3447	2.58317	0.0961181	1.04528	5.3706	0.144177	0.120148	3.20794	0.456561	3.07578	1.71811	4.38539	2.40295	0.889092	1.68207	2.85951	0.300369	3.21996	1.44177	1.62199
